# Supplementary material for: Specific LTR-Retrotransposons Show Copy Number Variations between Wild and Cultivated Sunflowers
Source: Genes (Basel). 2018 Aug 29;9(9):433. doi: 10.3390/genes9090433 (PMC6162735; doi:10.3390/genes9090433)
Supplement: Supplementary file 1 [file genes-09-00433-s001.zip]

Archive with 1 entries (1 files):
- genes-340736-supplementary.xlsx
