# Supplementary material for: Specific LTR-Retrotransposons Show Copy Number Variations between Wild and Cultivated Sunflowers
Source: Genes (Basel). 2018 Aug 29;9(9):433. doi: 10.3390/genes9090433 (PMC6162735; doi:10.3390/genes9090433)
Supplement: Supplementary file 1 [file genes-09-00433-s001.zip › genes-340736-supplementary.xlsx]

## Sheet: Table S1
	Total read count of mapped reads per million reads
Family	Hata	Dussol	Argentario	Karlik	Zelenka	Roman ‘A’	HOPI	Seneca	AZ	CO	IL	KY	MS	ND	WA
CL5	10115.98	10328.05	10935.13	10805.04	10867.98	11063.22	11221.80	11029.77	11422.77	11084.33	11230.87	11565.57	11601.24	11086.90	11761.64
CL18	10071.16	9563.19	8578.60	9046.11	8910.31	8312.33	8766.85	8928.19	8415.26	8585.21	7877.40	6170.13	7146.55	8741.03	7415.55
CL25	7114.56	6997.18	7157.50	7110.49	7094.30	7044.11	7103.54	7102.05	7160.55	7364.98	7306.83	6565.34	6892.54	7485.42	7398.89
CL29	5523.80	5457.68	5713.90	5701.41	5645.00	5785.65	5705.00	5814.82	5536.77	6026.03	5838.33	5718.65	5945.57	6044.71	6235.70
CL32	7541.57	6998.38	6331.50	6507.92	6502.86	5959.97	7346.09	6663.20	5600.21	5216.32	5289.53	3425.74	3931.73	5406.19	4712.77
CL35	5067.22	5125.73	5389.37	5390.18	5353.30	5453.66	5339.34	5375.89	5627.25	5624.91	5528.37	5485.29	5627.79	5431.37	5583.04
CL43	4222.48	4190.10	4206.37	4231.25	4202.16	4382.36	4474.09	4551.80	4232.89	4425.63	4548.34	4786.38	4890.21	4611.37	5045.82
CL47	3767.28	3771.55	3836.44	3876.78	3851.99	3909.78	3896.29	3903.94	4098.31	3958.81	3976.27	3880.83	4041.57	3892.66	3903.31
CL48	6205.25	6101.61	5992.85	6055.23	6052.17	6017.91	6185.85	6025.39	6128.48	6268.55	6242.21	6252.75	6442.33	6163.46	6319.50
CL57	4134.56	3866.08	3422.30	3595.37	3587.95	3347.84	3567.14	3511.96	3394.56	3362.43	3217.70	2369.25	2746.13	3549.61	3090.92
CL64	3143.58	3067.59	3075.86	3243.39	3068.81	3050.06	2947.92	3076.70	2989.88	3037.69	2931.58	2721.49	2815.65	3045.75	2700.00
CL87	2100.29	2198.60	2348.83	2320.26	2303.76	2383.14	2305.94	2296.63	2284.78	2381.30	2386.34	2621.38	2476.17	2342.88	2507.86
CL88	1887.65	1849.68	1833.56	1868.66	1840.38	1858.52	1856.17	1860.85	1967.52	1950.91	1922.46	1872.13	1906.29	1866.85	1876.19
CL94	2384.15	2357.91	2436.85	2464.26	2400.88	2453.70	2533.09	2471.67	2573.72	2535.91	2416.05	2580.07	2631.20	2457.00	2702.47
CL96	1845.37	1845.76	1886.64	1870.40	1919.03	1930.27	1948.54	1909.30	2263.30	1964.38	1911.41	1892.86	1968.84	1967.05	1953.66
CL100	1486.49	1446.86	1507.74	1577.71	1582.57	1537.44	1639.84	1589.08	1846.99	1683.17	1691.79	1706.08	1847.53	1541.90	1873.41
CL102	1106.86	1094.02	1122.61	1128.33	1127.91	1120.87	1120.39	1074.71	1176.22	1139.55	1146.96	1158.33	1147.19	1118.39	1150.38
CL115	654.26	704.64	660.52	662.65	675.75	665.15	707.79	659.63	701.11	733.96	720.74	751.64	725.51	707.55	712.39
CL138	412.54	396.54	378.02	395.23	369.32	395.09	355.83	365.81	367.43	372.99	380.09	332.02	367.08	364.92	357.12
CL193	233.42	222.38	230.21	226.61	231.75	239.30	222.03	254.00	224.28	234.82	197.56	203.67	216.45	216.74	204.33
CL232	190.51	179.60	162.71	163.87	170.10	146.02	195.16	167.68	71.86	95.10	129.10	45.93	70.92	114.47	111.27
CL255	160.08	147.55	130.25	145.69	143.47	139.03	131.24	150.73	138.87	131.80	129.85	119.17	121.96	134.41	126.86

## Sheet: Table S2
	Nr. of gene-RE mapping paired reads per million reads
Family	Hata	Dussol	Argentario	Karlik	Zelenka	Roman ‘A’	HOPI	Seneca	AZ	CO	IL	KY	MS	ND	WA
CL5	2.56127	2.04919	2.36593	2.90201	3.16093	3.35149	3.62746	3.58516	3.20386	3.62188	4.68436	4.18358	2.8794	3.50984	6.2459
CL18	1.64427	1.37926	0.757099	1.81917	2.03203	0.994974	2.46149	1.82917	1.04474	1.92003	1.92886	1.09733	1.84461	2.01715	1.63583
CL25	2.90909	2.32504	5.67824	2.98864	4.96717	4.7654	5.9594	5.34116	5.01474	7.59285	7.16432	8.09282	4.85899	7.645	5.35363
CL29	0.790515	0.669927	0.851736	1.34272	1.69336	1.25681	1.74895	0.951166	1.25369	0.960016	1.43286	1.02875	1.16976	1.2708	2.23068
CL32	1.10672	0.788149	0.946374	1.38603	1.35468	0.628405	1.68418	0.6585	0.83579	1.26548	0.936873	0.480082	0.404915	0.927889	0.74356
CL35	0.600791	0.630519	1.04101	0.909585	1.35468	0.680772	0.712537	0.439	0.557194	0.916379	1.04709	0.822999	0.76484	1.1296	1.04098
CL43	1.13834	1.33985	1.79811	1.38603	1.1289	1.04734	1.6194	1.02433	1.60193	1.44002	2.53507	2.67475	1.25974	2.01715	1.78454
CL47	0.664032	0.512297	1.23029	0.649703	0.564452	0.680772	1.23075	1.17067	1.32333	1.22184	1.65331	1.92033	1.48469	1.57338	1.78454
CL48	0.948618	0.630519	1.13565	1.25609	1.91914	0.942607	0.971642	0.804833	0.975089	0.785468	1.1022	0.891582	0.899812	1.41201	1.48712
CL57	0.664032	0.591112	0.567824	0.736331	1.01601	0.89024	0.777313	0.585333	0.83579	0.916379	1.32264	1.02875	0.71985	1.53303	0.892272
CL64	0.474309	0.394075	0.283912	0.736331	0.677342	0.418936	0.518209	0.2195	0.417895	0.654556	0.495992	0.822999	0.449906	0.645488	1.04098
CL87	0.569171	0.433482	0.283912	0.173254	0.564452	0.523671	0.194328	0.585333	0.83579	0.436371	0.551102	0.617249	0.494897	0.766517	0.74356
CL88	0.442688	0.433482	0.283912	0.476449	0.225781	0.523671	0.712537	0.6585	0.766141	0.654556	1.1022	0.891582	0.269944	0.484116	1.48712
CL94	0.347827	0.275852	0.0946374	0.216568	0.225781	0.209468	0.323881	0.292666	0.208948	0.567282	0.165331	0.411499	0.269944	0.302573	0.297424
CL96	0.379447	0.591112	0.757099	0.519763	1.58046	0.837873	0.647761	0.804833	0.626843	0.436371	1.21242	1.16591	0.584878	1.14978	0.594848
CL100	0.189724	0.118222	0.378549	0.259881	0.677342	0.157101	0.0647761	0.292666	0.557194	0.0436371	0.330661	0.274333	0.224953	0.564802	0
CL102	0.189724	0.15763	0	0.129941	0.338671	0.0523671	0.194328	0.0731666	0.139298	0.0436371	0.330661	0.20575	0.224953	0.161372	0.148712
CL115	0.0632412	0.0788149	0.0946374	0.173254	0.11289	0.209468	0	0.2195	0.278597	0.174548	0.330661	0.137166	0.0899812	0.181544	0.297424
CL138	0.189724	0.0394075	0.0946374	0.173254	0.225781	0.209468	0.194328	0.2195	0.208948	0.218185	0.165331	0.0685832	0.0899812	0.221887	0
CL193	0.0316206	0	0.0946374	0	0	0	0.129552	0	0	0.174548	0	0	0.0899812	0.0605145	0
CL232	0.0632412	0.0394075	0	0.0433136	0	0	0	0.0731666	0	0	0	0	0.0449906	0	0
CL255	0.189724	0.118222	0.189275	0.173254	0.225781	0.104734	0.194328	0.2195	0.278597	0.218185	0.165331	0	0.134972	0.221887	0.148712

## Sheet: Table S3a
ID code according to Rowe and Rieseberg (2014)	ID code according to Badouin et al. (2017)	Annotation accordin to Badouin et al. (2017)
Ha412T4l706C2S1	HanXRQChr14g0441851	def=Probable_casein_kinase_II
Ha412T4l1531C0S1	HanXRQChr09g0266381	def=Probable_glutamate_dehydrogenase
Ha412T4l5384C0S1	HanXRQChr11g0346011	def=Probable_pheophorbide_a_oxygenase_family_protein_with_Rieske_[2Fe-2S]_domain
Ha412T4l5496C0S1	HanXRQChr04g0120181	def=Probable_tetratricopeptide_repeat_(TPR)-like_superfamily_protein
Ha412T4l4231C1S1	HanXRQChr14g0437831	def=Putative_pheophorbide_a_oxygenase
Ha412T4l12576C0S2	HanXRQChr08g0227281	def=Uncharacterized_protein
Ha412T4l4125C0S6	HanXRQChr04g0113261	def=Probable_(-)-germacrene_D_synthase
Ha412T4l7479C0S3	HanXRQChr04g0113261	def=Probable_(-)-germacrene_D_synthase
Ha412T4l12448C0S5	HanXRQChr14g0450621	def=Probable_(S)-N-methylcoclaurine_3'-hydroxylase_isozyme_1
Ha412T4l593C0S1	HanXRQChr11g0324971	def=Probable_14-3-3-like_protein
Ha412T4l4051C0S1	HanXRQChr07g0206441	def=Probable_2A_phosphatase_associated_protein_of_46_kD
Ha412T4l3722C0S1	HanXRQChr03g0080911	def=Probable_2-oxoglutarate_(2OG)_and_Fe(II)-dependent_oxygenase_superfamily_protein
Ha412T4l14475C0S1	HanXRQChr10g0302951	def=Probable_2-oxoglutarate_(2OG)_and_Fe(II)-dependent_oxygenase_superfamily_protein
Ha412T4l3895C0S1	HanXRQChr14g0461801	def=Probable_2-oxoglutarate_(2OG)_and_Fe(II)-dependent_oxygenase_superfamily_protein
Ha412T4l3018C0S6	HanXRQChr11g0337241	def=Probable_30S_ribosomal_protein_S19
Ha412T4l4191C0S1	HanXRQChr13g0424561	def=Probable_3-dehydroquinate_synthase
Ha412T4l1845C0S1	HanXRQChr08g0228321	def=Probable_3-ketoacyl-CoA_synthase_12
Ha412T4l5453C0S2	HanXRQChr11g0331361	def=Probable_3-methylcrotonyl-CoA_carboxylase
Ha412T4l759C0S2	HanXRQChr10g0297861	def=Probable_3-oxo-Delta(4
Ha412T4l279C0S1	HanXRQChr09g0252071	def=Probable_40S_ribosomal_protein_S14
Ha412T4l1213C0S1	HanXRQChr11g0330521	def=Probable_60S_ribosomal_protein_L6
Ha412T4l769C0S1	HanXRQChr03g0076001	def=Probable_60S_ribosomal_protein_L7
Ha412T4l2123C0S1	HanXRQChr05g0152871	def=Probable_60S_ribosomal_protein_L7a
Ha412T4l14876C0S1	HanXRQChr04g0125061	def=Probable_6-phosphogluconate_dehydrogenase_family_protein
Ha412T4l3838C0S4	HanXRQChr08g0217781	def=Probable_A20/AN1-like_zinc_finger_family_protein
Ha412T4l2704C0S1	HanXRQChr11g0346771	def=Probable_AAA-type_ATPase_family_protein
Ha412T4l12751C0S1	HanXRQChr16g0501241	def=Probable_AAA-type_ATPase_family_protein
Ha412T4l59C1S1	HanXRQChr09g0275121	def=Probable_ABC_transporter_G_family_member_37
Ha412T4l23690C0S1	HanXRQChr13g0392401	def=Probable_ABC-2_type_transporter_family_protein
Ha412T4l10475C0S2	HanXRQChr09g0267551	def=Probable_abscisic_acid_responsive_element-binding_factor_1
Ha412T4l5245C0S5	HanXRQChr05g0148551	def=Probable_acyl-CoA_oxidase_2
Ha412T4l5216C0S3	HanXRQChr12g0383371	def=Probable_adaptor_protein_complex_AP-1
Ha412T4l7026C0S1	HanXRQChr10g0294501	def=Probable_adenine_nucleotide_alpha_hydrolases-like_superfamily_protein
Ha412T4l5661C0S1	HanXRQChr15g0464561	def=Probable_adenine_nucleotide_alpha_hydrolases-like_superfamily_protein
Ha412T4l4470C0S2	HanXRQChr17g0535121	def=Probable_adenine_nucleotide_transporter_1
Ha412T4l7892C0S1	HanXRQChr16g0500311	def=Probable_adenine_phosphoribosyltransferase_5
Ha412T4l27308C0S1	HanXRQChr03g0068921	def=Probable_adenosylmethionine-8-amino-7-oxononanoate_transaminases
Ha412T4l252C0S2	HanXRQChr12g0381201	def=Probable_alanine:glyoxylate_aminotransferase
Ha412T4l14804C0S1	HanXRQChr10g0288561	def=Probable_alanine--glyoxylate_aminotransferase_2
Ha412T4l7227C0S1	HanXRQChr17g0559451	def=Probable_alanine--tRNA_ligase
Ha412T4l3648C0S1	HanXRQChr11g0337711	def=Probable_alanyl-tRNA_synthetase
Ha412T4l39175C0S1	HanXRQChr14g0432851	def=Probable_allantoin_permease
Ha412T4l17583C0S1	HanXRQChr04g0124101	def=Probable_allantoinase
Ha412T4l9733C0S1	HanXRQChr04g0122021	def=Probable_alpha/beta-Hydrolases_superfamily_protein
Ha412T4l19933C0S5	HanXRQChr16g0530551	def=Probable_alpha/beta-Hydrolases_superfamily_protein
Ha412T4l12604C0S1	HanXRQChr05g0150891	def=Probable_alpha-amylase
Ha412T4l8504C0S1	HanXRQChr15g0481961	def=Probable_alpha-mannosidase_3
Ha412T4l2405C0S2	HanXRQChr10g0295731	def=Probable_alpha-soluble_NSF_attachment_protein
Ha412T4l13472C0S1	HanXRQChr14g0431171	def=Probable_aluminum-activated_malate_transporter_9
Ha412T4l35353C0S1	HanXRQChr01g0000651	def=Probable_amino_acid_dehydrogenase_family_protein
Ha412T4l10947C0S1	HanXRQChr04g0121621	def=Probable_amino_acid_dehydrogenase_family_protein
Ha412T4l2511C0S2	HanXRQChr09g0253871	def=Probable_amino_acid_permease_1
Ha412T4l32663C0S1	HanXRQChr09g0254641	def=Probable_aminophospholipid_ATPase_1
Ha412T4l11299C0S6	HanXRQChr16g0520731	def=Probable_ammonium_transporter_1_member_2
Ha412T4l32376C0S2	HanXRQChr01g0020521	def=Probable_AMP-dependent_synthetase_and_ligase_family_protein
Ha412T4l2083C0S1	HanXRQChr03g0083551	def=Probable_AMP-dependent_synthetase_and_ligase_family_protein
Ha412T4l23507C0S1	HanXRQChr07g0190911	def=Probable_AMP-dependent_synthetase_and_ligase_family_protein
Ha412T4l23166C0S1	HanXRQChr16g0526911	def=Probable_AMP-dependent_synthetase_and_ligase_family_protein
Ha412T4l2598C0S2	HanXRQChr07g0205241	def=Probable_ankyrin_repeat_family_protein
Ha412T4l10241C0S1	HanXRQChr08g0207461	def=Probable_ankyrin_repeat_family_protein
Ha412T4l23202C0S1	HanXRQChr08g0212481	def=Probable_ankyrin_repeat_family_protein
Ha412T4l43726C0S2	HanXRQChr09g0245741	def=Probable_annexin_3
Ha412T4l43726C0S5	HanXRQChr13g0398821	def=Probable_annexin_A3
Ha412T4l29984C0S1	HanXRQChr12g0379381	def=Probable_annexin_A4
Ha412T4l3045C0S1	HanXRQChr08g0224861	def=Probable_anthranilate_synthase_beta_subunit_1
Ha412T4l48577C0S1	HanXRQChr11g0350871	def=Probable_APS_kinase
Ha412T4l17699C0S1	HanXRQChr17g0540671	def=Probable_ARF-GAP_domain_4
Ha412T4l20241C0S1	HanXRQChr03g0067331	def=Probable_arginine_decarboxylase
Ha412T4l40356C0S1	HanXRQChr13g0394511	def=Probable_ARID/BRIGHT_DNA-binding_domain;ELM2_domain_protein
Ha412T4l34878C0S1	HanXRQChr13g0426641	def=Probable_ARID/BRIGHT_DNA-binding_domain;ELM2_domain_protein
Ha412T4l5426C0S8	HanXRQChr02g0057091	def=Probable_ARM_repeat_superfamily_protein
Ha412T4l22839C0S1	HanXRQChr04g0121801	def=Probable_ARM_repeat_superfamily_protein
Ha412T4l3200C0S6	HanXRQChr04g0123991	def=Probable_ARM_repeat_superfamily_protein
Ha412T4l16616C0S1	HanXRQChr09g0271451	def=Probable_ARM_repeat_superfamily_protein
Ha412T4l19867C0S1	HanXRQChr09g0276251	def=Probable_ARM_repeat_superfamily_protein
Ha412T4l20475C0S1	HanXRQChr09g0276901	def=Probable_ARM_repeat_superfamily_protein
Ha412T4l2860C0S2	HanXRQChr10g0317191	def=Probable_ARM_repeat_superfamily_protein
Ha412T4l33780C0S1	HanXRQChr11g0333971	def=Probable_ARM_repeat_superfamily_protein
Ha412T4l19592C0S1	HanXRQChr11g0336261	def=Probable_ARM_repeat_superfamily_protein
Ha412T4l18661C0S1	HanXRQChr12g0380331	def=Probable_ARM_repeat_superfamily_protein
Ha412T4l27869C0S1	HanXRQChr13g0390691	def=Probable_ARM_repeat_superfamily_protein
Ha412T4l35204C0S1	HanXRQChr15g0464951	def=Probable_ARM_repeat_superfamily_protein
Ha412T4l29812C0S1	HanXRQChr16g0510721	def=Probable_ARM_repeat_superfamily_protein
Ha412T4l12957C0S1	HanXRQChr17g0546471	def=Probable_ARM_repeat_superfamily_protein
Ha412T4l20522C0S1	HanXRQChr12g0376011	def=Probable_ASF1_like_histone_chaperone
Ha412T4l24348C0S1	HanXRQChr17g0552771	def=Probable_asparagine_synthase_family_protein
Ha412T4l11853C0S1	HanXRQChr08g0233571	def=Probable_aspartate_carbamoyltransferase_3
Ha412T4l11754C0S1	HanXRQChr10g0284071	def=Probable_ATP_binding;protein_kinases;protein_serine/threonine_kinases
Ha412T4l13034C0S5	HanXRQChr09g0265281	def=Probable_ATP_binding_cassette_subfamily_B19
Ha412T4l9582C0S1	HanXRQChr02g0041541	def=Probable_ATP_synthase_subunit_beta
Ha412T4l9582C0S4	HanXRQChr02g0041541	def=Probable_ATP_synthase_subunit_beta
Ha412T4l604C0S6	HanXRQChr08g0212971	def=Probable_ATP_synthase_subunit_beta
Ha412T4l1303C0S1	HanXRQChr01g0027621	def=Probable_ATPase
Ha412T4l306C0S1	HanXRQChr05g0129501	def=Probable_ATPase
Ha412T4l8475C0S1	HanXRQChr17g0547821	def=Probable_ATPase_E1-E2_type_family_protein_/_haloacid_dehalogenase-like_hydrolase_family_protein
Ha412T4l30740C0S1	HanXRQChr09g0276661	def=Probable_ATPases;nucleotide_binding;ATP_binding;nucleoside-triphosphatases;transcription_factor_binding
Ha412T4l1190C0S1	HanXRQChr14g0428751	def=Probable_ATP-dependent_zinc_metalloprotease_FTSH
Ha412T4l3603C0S1	HanXRQChr10g0309001	def=Probable_autoinhibited_Ca(2)-ATPase_9
Ha412T4l17570C0S1	HanXRQChr01g0020981	def=Probable_autoinhibited_Ca2ĳ�_11
Ha412T4l14083C0S1	HanXRQChr16g0532291	def=Probable_autophagy_protein_Apg5_family
Ha412T4l20680C0S1	HanXRQChr16g0531961	def=Probable_auxin_efflux_carrier_family_protein
Ha412T4l11953C0S1	HanXRQChr05g0152981	def=Probable_auxin_response_factor_24
Ha412T4l4025C0S1	HanXRQChr01g0014161	def=Probable_BAK1-interacting_receptor-like_kinase_1
Ha412T4l4568C0S2	HanXRQChr01g0008621	def=Probable_basic_helix-loop-helix_(bHLH)_DNA-binding_superfamily_protein
Ha412T4l1593C0S1	HanXRQChr03g0075891	def=Probable_basic_helix-loop-helix_(bHLH)_DNA-binding_superfamily_protein
Ha412T4l8024C0S1	HanXRQChr04g0109421	def=Probable_basic_helix-loop-helix_(bHLH)_DNA-binding_superfamily_protein
Ha412T4l3778C0S1	HanXRQChr17g0565151	def=Probable_basic_peroxidase
Ha412T4l21315C0S1	HanXRQChr03g0070551	def=Probable_basic-leucine_zipper_(bZIP)_transcription_factor_family_protein
Ha412T4l5765C0S1	HanXRQChr08g0210141	def=Probable_B-box_type_zinc_finger_protein_with_CCT_domain
Ha412T4l12682C0S1	HanXRQChr09g0257381	def=Probable_B-box_type_zinc_finger_protein_with_CCT_domain
Ha412T4l2912C0S1	HanXRQChr16g0506811	def=Probable_B-cell_receptor-associated_31-like
Ha412T4l940C0S1	HanXRQChr10g0312941	def=Probable_beta_galactosidase_1
Ha412T4l13257C0S1	HanXRQChr06g0169401	def=Probable_beta_glucosidase_42
Ha412T4l22937C0S1	HanXRQChr17g0540001	def=Probable_beta-1
Ha412T4l9361C0S1	HanXRQChr16g0515631	def=Probable_beta-glucosidase_47
Ha412T4l4995C0S1	HanXRQChr12g0384141	def=Probable_bifunctional_15-cis-phytoene_synthase
Ha412T4l7804C0S2	HanXRQChr10g0310041	def=Probable_bifunctional_inhibitor/lipid-transfer_protein/seed_storage_2S_albumin_superfamily_protein
Ha412T4l6546C0S1	HanXRQChr09g0270181	def=Probable_bifunctional_methylthioribulose-1-phosphate_dehydratase/enolase-phosphatase_E1_1_
Ha412T4l40143C0S1	HanXRQChr16g0501031	def=Probable_binding
Ha412T4l4558C0S1	HanXRQChr08g0218311	def=Probable_binding_to_TOMV_RNA_1L_(long_form)
Ha412T4l768C1S1	HanXRQChr07g0190981	def=Probable_branched-chain_amino_acid_aminotransferase_5_/_branched-chain_amino_acid_transaminase_5_(BC
Ha412T4l25864C0S1	HanXRQChr10g0309151	def=Probable_brassinosteroid-responsive_RING-H2
Ha412T4l27933C0S1	HanXRQChr04g0112101	def=Probable_breast_cancer_susceptibility1
Ha412T4l68447C0S1	HanXRQChr02g0058851	def=Probable_BRI1-like_3
Ha412T4l4799C0S1	HanXRQChr17g0549601	def=Probable_bromodomain_and_extraterminal_domain_protein_9
Ha412T4l9755C0S1	HanXRQChr02g0045541	def=Probable_BTB/POZ_domain-containing_protein
Ha412T4l13123C0S1	HanXRQChr17g0533191	def=Probable_BTB/POZ_domain-containing_protein
Ha412T4l6779C0S1	HanXRQChr15g0495951	def=Probable_bZIP_transcription_factor_family_protein
Ha412T4l15572C0S3	HanXRQChr02g0059151	def=Probable_C2_domain-containing_protein_/_GRAM_domain-containing_protein
Ha412T4l8291C0S1	HanXRQChr01g0009821	def=Probable_C2H2_and_C2HC_zinc_fingers_superfamily_protein
Ha412T4l9259C0S5	HanXRQChr12g0379521	def=Probable_C2H2-like_zinc_finger_protein
Ha412T4l9259C0S8	HanXRQChr12g0379521	def=Probable_C2H2-like_zinc_finger_protein
Ha412T4l50647C0S1	HanXRQChr13g0400731	def=Probable_C2H2-type_zinc_finger_family_protein
Ha412T4l3536C0S9	HanXRQChr04g0124971	def=Probable_C-8
Ha412T4l10651C1S1	HanXRQChr13g0419121	def=Probable_calcineurin_B-like_protein_1
Ha412T4l11789C0S1	HanXRQChr15g0473081	def=Probable_calcium/lipid-binding_(CaLB)_phosphatase
Ha412T4l4101C0S3	HanXRQChr05g0146201	def=Probable_calcium_dependent_protein_kinase_1
Ha412T4l2942C0S3	HanXRQChr10g0292811	def=Probable_calcium-binding_EF-hand_family_protein
Ha412T4l29119C0S1	HanXRQChr12g0379311	def=Probable_calcium-dependent_protein_kinase_(CDPK)_family_protein
Ha412T4l8751C0S9	HanXRQChr09g0256721	def=Probable_calcium-dependent_protein_kinase_28
Ha412T4l11496C0S1	HanXRQChr09g0265091	def=Probable_calmodulin-like_41
Ha412T4l9790C0S1	HanXRQChr14g0444631	def=Probable_carbon-sulfur_lyases
Ha412T4l8385C0S1	HanXRQChr10g0311461	def=Probable_cation_efflux_family_protein
Ha412T4l9847C0S1	HanXRQChr14g0446401	def=Probable_cation_exchanger_11
Ha412T4l9815C0S1	HanXRQChr11g0331711	def=Probable_CAX-interacting_protein_2
Ha412T4l5669C0S1	HanXRQChr16g0518301	def=Probable_CBL-interacting_protein_kinase_18
Ha412T4l2337C0S1	HanXRQChr14g0431981	def=Probable_CBL-interacting_protein_kinase_33
Ha412T4l9434C0S1	HanXRQChr17g0558331	def=Probable_CCAAT-displacement_protein_alternatively_spliced_product
Ha412T4l13129C0S3	HanXRQChr06g0170951	def=Probable_CDPK-related_kinase_3
Ha412T4l15331C0S1	HanXRQChr03g0091981	def=Probable_cell_division_cycle_protein_48-related_/_CDC48-related
Ha412T4l16279C0S2	HanXRQChr08g0232821	def=Probable_chaperone_DnaJ-domain_superfamily_protein
Ha412T4l1273C0S1	HanXRQChr13g0387091	def=Probable_chaperone_protein_htpG_family_protein
Ha412T4l1365C0S1	HanXRQChr10g0313581	def=Probable_chaperonin_60_beta
Ha412T4l559C0S1	HanXRQChr01g0008121	def=Probable_chloroplast_RNA_binding
Ha412T4l3470C0S1	HanXRQChr12g0355101	def=Probable_chromatin_protein_family
Ha412T4l11912C0S1	HanXRQChr02g0040921	def=Probable_cinnamyl-alcohol_dehydrogenase
Ha412T4l13218C0S1	HanXRQChr17g0549091	def=Probable_class_I_peptide_chain_release_factor
Ha412T4l8263C0S2	HanXRQChr07g0194841	def=Probable_class_II_aaRS_and_biotin_synthetases_superfamily_protein
Ha412T4l1155C0S11	HanXRQChr13g0426371	def=Probable_cleavage/polyadenylation_specificity_factor
Ha412T4l11338C0S1	HanXRQChr05g0159781	def=Probable_co-factor_for_nitrate
Ha412T4l12309C0S1	HanXRQChr16g0520351	def=Probable_cofactor_of_nitrate_reductase_and_xanthine_dehydrogenase_2
Ha412T4l32165C0S1	HanXRQChr13g0399661	def=Probable_concanavalin_A-like_lectin_protein_kinase_family_protein
Ha412T4l4990C0S2	HanXRQChr12g0358091	def=Probable_CONSTANS-like_5
Ha412T4l8798C0S3	HanXRQChr06g0167971	def=Probable_CONTAINS_InterPro_DOMAIN/s:_NEFA-interacting_nuclear_protein_NIP30
Ha412T4l1362C0S1	HanXRQChr03g0067151	def=Probable_copper_transporter_5.1
Ha412T4l17747C0S1	HanXRQChr05g0136531	def=Probable_cyclic_nucleotide-gated_channel_17
Ha412T4l17855C0S1	HanXRQChr05g0149071	def=Probable_cyclin_A1;1
Ha412T4l37840C0S1	HanXRQChr16g0513141	def=Probable_cyclin_d5;1
Ha412T4l17878C0S5	HanXRQChr10g0278071	def=Probable_cyclin-D4-1
Ha412T4l17259C0S1	HanXRQChr15g0468931	def=Probable_cyclin-dependent_kinase_E-1_EC=2.7.11.23
Ha412T4l12305C0S2	HanXRQChr14g0449741	def=Probable_cycling_DOF_factor_2
Ha412T4l9970C0S1	HanXRQChr09g0260661	def=Probable_cycloartenol_Synthase
Ha412T4l1403C1S1	HanXRQChr01g0008051	def=Probable_cystatin_A
Ha412T4l7247C0S1	HanXRQChr14g0451561	def=Probable_cysteine_proteinases_superfamily_protein
Ha412T4l12294C0S1	HanXRQChr09g0269501	def=Probable_cysteine_synthase_D1
Ha412T4l33477C0S1	HanXRQChr05g0132481	def=Probable_cysteine-rich_RLK_(RECEPTOR-like_protein_kinase)_33
Ha412T4l11084C0S1	HanXRQChr10g0299391	def=Probable_cytochrome_c
Ha412T4l14628C0S3	HanXRQMTg0579681	def=Probable_cytochrome_c_oxidase_subunit_2
Ha412T4l36052C0S2	HanXRQMTg0579681	def=Probable_cytochrome_c_oxidase_subunit_2
Ha412T4l1703C0S6	HanXRQChr09g0255971	def=Probable_cytochrome_C1_family
Ha412T4l3095C0S6	HanXRQChr06g0170831	def=Probable_cytochrome_P450
Ha412T4l91920C0S1	HanXRQChr13g0387601	def=Probable_cytochrome_P450
Ha412T4l121160C0S1	HanXRQChr13g0425561	def=Probable_cytochrome_P450
Ha412T4l6295C0S6	HanXRQChr16g0527161	def=Probable_cytochrome_P450
Ha412T4l64963C0S1	HanXRQChr11g0333481	def=Probable_cytochrome_P450_71D10
Ha412T4l13629C0S1	HanXRQChr01g0025791	def=Probable_cytochrome_P450_97B2
Ha412T4l4689C0S1	HanXRQChr04g0094161	def=Probable_D-3-phosphoglycerate_dehydrogenase
Ha412T4l24048C0S1	HanXRQChr12g0363731	def=Probable_D-alanine--D-alanine_ligase_family
Ha412T4l7724C0S4	HanXRQChr04g0114271	def=Probable_dammarenediol_II_synthase
Ha412T4l942C2S5	HanXRQChr06g0165611	def=Probable_DEA(D/H)-box_RNA_helicase_family_protein
Ha412T4l18527C0S1	HanXRQChr15g0476051	def=Probable_DEAD/DEAH_box_helicase
Ha412T4l21657C0S2	HanXRQChr04g0125951	def=Probable_DEAD/DEAH_box_RNA_helicase_family_protein
Ha412T4l60871C0S1	HanXRQChr17g0559191	def=Probable_DEAD/DEAH_box_RNA_helicase_family_protein
Ha412T4l9701C0S1	HanXRQChr06g0165761	def=Probable_DEAD-box_ATP-dependent_RNA_helicase_6
Ha412T4l6363C0S1	HanXRQChr16g0523801	def=Probable_delta(8)-fatty-acid_desaturase
Ha412T4l19866C0S1	HanXRQChr17g0558301	def=Probable_delta-adaptin
Ha412T4l17438C0S1	HanXRQChr05g0162341	def=Probable_DHHC-type_zinc_finger_family_protein
Ha412T4l13810C0S1	HanXRQChr15g0489731	def=Probable_diacylglycerol_acyltransferase_family
Ha412T4l7032C0S2	HanXRQChr03g0065011	def=Probable_diacylglycerol_kinase_3
Ha412T4l21981C0S3	HanXRQChr14g0461251	def=Probable_diacylglycerol_kinase_family_protein
Ha412T4l62793C0S1	HanXRQChr03g0067521	def=Probable_dicarboxylate_transport_2.1
Ha412T4l14045C0S1	HanXRQChr16g0511821	def=Probable_dicer-like_2
Ha412T4l9185C0S1	HanXRQChr05g0148211	def=Probable_dihydrolipoyl_dehydrogenase
Ha412T4l47475C0S1	HanXRQChr01g0018951	def=Probable_dihydroorotate_dehydrogenase_(quinone)
Ha412T4l17558C0S1	HanXRQChr02g0059571	def=Probable_dihydroxy-acid_dehydratase
Ha412T4l23833C0S3	HanXRQChr04g0120041	def=Probable_DNA_(cytosine-5)-methyltransferase_1B
Ha412T4l23833C0S10	HanXRQChr04g0120041	def=Probable_DNA_(cytosine-5)-methyltransferase_1B
Ha412T4l14663C0S3	HanXRQChr11g0339601	def=Probable_DNA_binding
Ha412T4l18796C0S1	HanXRQChr12g0378141	def=Probable_DNA_binding;zinc_ion_binding;DNA_binding
Ha412T4l39783C0S1	HanXRQChr13g0413191	def=Probable_DNA_mismatch_repair_protein
Ha412T4l62124C0S1	HanXRQChr15g0494161	def=Probable_DNA_primases
Ha412T4l17534C0S1	HanXRQChr03g0077211	def=Probable_DNA_repair_and_meiosis_protein_(Mre11)
Ha412T4l17581C0S1	HanXRQChr02g0057281	def=Probable_DNA-damage-repair/toleration_protein_(DRT102)
Ha412T4l22752C0S1	HanXRQChr01g0011481	def=Probable_DNA-directed_RNA_polymerase_II_subunit_RPB2
Ha412T4l7626C0S4	HanXRQChr11g0336951	def=Probable_DNAJ_heat_shock_family_protein
Ha412T4l1364C1S2	HanXRQChr17g0570421	def=Probable_DNAJ_heat_shock_family_protein
Ha412T4l2865C0S2	HanXRQChr08g0216981	def=Probable_DNAJ_heat_shock_N-terminal_domain-containing_protein
Ha412T4l2413C0S1	HanXRQChr15g0487501	def=Probable_dolichyl-diphosphooligosaccharide-protein_glycosyltransferase_48kDa_subunit_family_protein
Ha412T4l7494C0S1	HanXRQChr15g0492561	def=Probable_dolichyl-diphosphooligosaccharide--protein_glycosyltransferase_subunit_1
Ha412T4l36168C0S1	HanXRQChr17g0547191	def=Probable_DP-E2F-like_protein_3
Ha412T4l3693C1S1	HanXRQChr06g0167061	def=Probable_duplicated_homeodomain-like_superfamily_protein
Ha412T4l1255C1S4	HanXRQChr14g0433131	def=Probable_E2F_transcription_factor_1
Ha412T4l796C0S1	HanXRQChr15g0481591	def=Probable_early-responsive_to_dehydration_stress_protein_(ERD4)
Ha412T4l466C0S1	HanXRQChr13g0401491	def=Probable_elongation_factor_1-beta
Ha412T4l477C0S3	HanXRQChr16g0513601	def=Probable_elongation_factor_1-gamma
Ha412T4l13331C0S1	HanXRQChr05g0158081	def=Probable_end_binding_protein_1B
Ha412T4l36709C0S1	HanXRQChr01g0023661	def=Probable_endonuclease/exonuclease/phosphatase_family_protein
Ha412T4l19711C0S1	HanXRQChr10g0282621	def=Probable_ent-copalyl_diphosphate_synthase
Ha412T4l5061C0S1	HanXRQChr16g0510811	def=Probable_ENTH/VHS/GAT_family_protein
Ha412T4l4591C0S1	HanXRQChr14g0429181	def=Probable_ER-type_Ca2ĳ�_1
Ha412T4l46364C0S1	HanXRQChr09g0254171	def=Probable_essential_meiotic_endonuclease_1A
Ha412T4l4418C0S1	HanXRQChr03g0067211	def=Probable_ethanolamine-phosphate_cytidylyltransferase
Ha412T4l6233C0S1	HanXRQChr06g0165941	def=Probable_ethylene_receptor
Ha412T4l3549C0S11	HanXRQChr17g0552391	def=Probable_eukaryotic_peptide_chain_release_factor_GTP-binding_subunit_ERF3A
Ha412T4l9593C0S1	HanXRQChr04g0114821	def=Probable_exocyst_complex_component_sec15B
Ha412T4l18906C0S4	HanXRQChr17g0546071	def=Probable_exocyst_subunit_exo70_family_protein_E1
Ha412T4l3350C0S3	HanXRQChr14g0447931	def=Probable_extra-large_G-protein_1
Ha412T4l30351C0S1	HanXRQChr17g0564181	def=Probable_FAD-dependent_oxidoreductase_family_protein
Ha412T4l10304C0S1	HanXRQChr14g0432271	def=Probable_F-box_family_protein
Ha412T4l9425C0S1	HanXRQChr05g0151071	def=Probable_F-box_protein_7
Ha412T4l4966C0S19	HanXRQChr03g0068931	def=Probable_FGGY_family_of_carbohydrate_kinase
Ha412T4l14263C0S1	HanXRQChr10g0286481	def=Probable_flavin_containing_amine_oxidoreductase_family
Ha412T4l21147C0S1	HanXRQChr09g0270921	def=Probable_flavin-binding_monooxygenase_family_protein
Ha412T4l3143C1S1	HanXRQChr16g0497731	def=Probable_flavonol_4'-sulfotransferase
Ha412T4l34379C0S1	HanXRQChr05g0140551	def=Probable_FMN-linked_oxidoreductases_superfamily_protein
Ha412T4l34379C0S3	HanXRQChr05g0140551	def=Probable_FMN-linked_oxidoreductases_superfamily_protein
Ha412T4l16427C0S1	HanXRQChr15g0490881	def=Probable_FMN-linked_oxidoreductases_superfamily_protein
Ha412T4l30475C0S1	HanXRQChr14g0462841	def=Probable_folylpolyglutamate_synthetase_family_protein
Ha412T4l5247C0S1	HanXRQChr13g0391791	def=Probable_FRAGILE_HISTIDINE_TRIAD
Ha412T4l15943C0S1	HanXRQChr13g0406551	def=Probable_fructokinase-like_1
Ha412T4l1908C2S11	HanXRQChr08g0229151	def=Probable_fructose-2
Ha412T4l16278C0S1	HanXRQChr13g0415441	def=Probable_ftsH_extracellular_protease_family
Ha412T4l6021C0S2	HanXRQChr14g0462901	def=Probable_FTSH_protease_11
Ha412T4l23745C0S2	HanXRQChr10g0290511	def=Probable_FUNCTIONS_IN:_molecular_function_unknown
Ha412T4l9973C0S1	HanXRQChr13g0401171	def=Probable_FUNCTIONS_IN:_molecular_function_unknown
Ha412T4l25097C0S1	HanXRQChr15g0470411	def=Probable_FUNCTIONS_IN:_molecular_function_unknown
Ha412T4l1155C0S3	HanXRQChr05g0156751	def=Probable_G_protein_coupled_receptor
Ha412T4l10254C0S1	HanXRQChr10g0284881	def=Probable_galactinol_synthase_2
Ha412T4l18142C0S2	HanXRQChr15g0472371	def=Probable_galactose_mutarotase-like_superfamily_protein
Ha412T4l4237C0S1	HanXRQChr03g0075051	def=Probable_galactose_oxidase/kelch_repeat_superfamily_protein
Ha412T4l11590C0S3	HanXRQChr08g0218271	def=Probable_galactose_oxidase/kelch_repeat_superfamily_protein
Ha412T4l8884C0S1	HanXRQChr14g0452941	def=Probable_galactose_oxidase/kelch_repeat_superfamily_protein
Ha412T4l29216C0S1	HanXRQChr15g0492491	def=Probable_galactose_oxidase/kelch_repeat_superfamily_protein
Ha412T4l3096C0S3	HanXRQChr16g0515241	def=Probable_galacturonosyltransferase_4
Ha412T4l27644C0S1	HanXRQChr12g0371361	def=Probable_gamma-adaptin_1
Ha412T4l3644C0S1	HanXRQChr14g0430041	def=Probable_GAST1_protein_homolog_1
Ha412T4l7101C0S1	HanXRQChr14g0452691	def=Probable_GATA_transcription_factor_10
Ha412T4l19719C0S1	HanXRQChr08g0218871	def=Probable_GATA_transcription_factor_11
Ha412T4l1205C0S1	HanXRQChr10g0298601	def=Probable_GATA_type_zinc_finger_transcription_factor_family_protein
Ha412T4l1376C0S20	HanXRQChr11g0338871	def=Probable_G-box_binding_factor_1
Ha412T4l26600C0S7	HanXRQChr17g0568011	def=Probable_GC-rich_sequence_DNA-binding_factor-like_protein
Ha412T4l44743C0S1	HanXRQChr05g0146021	def=Probable_GDSL_esterase/lipase_At4g16230
Ha412T4l15012C0S1	HanXRQChr06g0170471	def=Probable_GDSL-like_Lipase/Acylhydrolase_superfamily_protein
Ha412T4l8277C0S1	HanXRQChr09g0238161	def=Probable_germin-like_protein_8-11
Ha412T4l43667C0S1	HanXRQChr17g0555141	def=Probable_glucan_synthase-like_5
Ha412T4l4705C0S1	HanXRQChr11g0328021	def=Probable_glucose-6-phosphate_1-dehydrogenase
Ha412T4l30407C0S5	HanXRQChr03g0092941	def=Probable_glucose-inhibited_division_family_A_protein
Ha412T4l42617C0S1	HanXRQChr02g0035661	def=Probable_glucuronidase_1
Ha412T4l11224C0S1	HanXRQChr05g0144391	def=Probable_glutamate_dehydrogenase_A
Ha412T4l8299C0S1	HanXRQChr04g0127611	def=Probable_glutamate_receptor_5
Ha412T4l3204C0S1	HanXRQChr03g0061571	def=Probable_glutamate_synthase_1
Ha412T4l4158C0S1	HanXRQChr11g0348901	def=Probable_glutathione_S-transferase
Ha412T4l14289C0S1	HanXRQChr04g0118211	def=Probable_glutathione_S-transferase_F3
Ha412T4l13323C0S1	HanXRQChr11g0335651	def=Probable_glyceraldehyde-3-phosphate_dehydrogenase_of_plastid_2
Ha412T4l11027C0S1	HanXRQChr09g0255531	def=Probable_glycerol-3-phosphate_dehydrogenase_[NAD()]
Ha412T4l25603C0S1	HanXRQChr09g0253851	def=Probable_glycosyl_hydrolase_family_10_protein_/_carbohydrate-binding_domain-containing_protein
Ha412T4l19519C0S1	HanXRQChr15g0468671	def=Probable_glycosyl_hydrolase_family_47_protein
Ha412T4l6939C0S2	HanXRQChr12g0380551	def=Probable_glycosyl_hydrolases_family_31_protein
Ha412T4l63246C0S1	HanXRQChr15g0494321	def=Probable_glycylpeptide_N-tetradecanoyltransferase_2
Ha412T4l12673C0S1	HanXRQChr10g0312421	def=Probable_glyoxylate_reductase_2
Ha412T4l19126C0S1	HanXRQChr15g0475291	def=Probable_GPI_transamidase_component_family_protein_/_Gaa1-like_family_protein
Ha412T4l6078C0S1	HanXRQChr08g0212091	def=Probable_GRAS_family_transcription_factor_family_protein
Ha412T4l10031C0S1	HanXRQChr12g0354701	def=Probable_graves_disease_carrier_protein
Ha412T4l7184C0S1	HanXRQChr05g0142611	def=Probable_groES-like_zinc-binding_alcohol_dehydrogenase_family_protein
Ha412T4l14567C0S1	HanXRQChr04g0118871	def=Probable_GTP-binding_family_protein
Ha412T4l16096C0S1	HanXRQChr05g0151221	def=Probable_GTP-binding_protein
Ha412T4l29030C0S1	HanXRQChr04g0116821	def=Probable_HAESA-like_1
Ha412T4l3450C0S1	HanXRQChr09g0271011	def=Probable_haloacid_dehalogenase-like_hydrolase_(HAD)_superfamily_protein
Ha412T4l4162C0S1	HanXRQChr13g0416681	def=Probable_haloacid_dehalogenase-like_hydrolase_(HAD)_superfamily_protein
Ha412T4l3766C0S1	HanXRQChr15g0469481	def=Probable_haloacid_dehalogenase-like_hydrolase_(HAD)_superfamily_protein
Ha412T4l5812C0S1	HanXRQChr15g0492431	def=Probable_HCP-like_superfamily_protein
Ha412T4l10469C0S2	HanXRQChr12g0368591	def=Probable_HD_domain-containing_metal-dependent_phosphohydrolase_family_protein
Ha412T4l29023C0S1	HanXRQChr01g0005611	def=Probable_heat_shock_transcription_factor_A7A
Ha412T4l34148C0S1	HanXRQChr01g0017881	def=Probable_heavy_metal_transport/detoxification_superfamily_protein
Ha412T4l20325C0S2	HanXRQChr05g0159411	def=Probable_HIS_HF
Ha412T4l8568C0S61	HanXRQChr09g0266961	def=Probable_histone_acetyltransferase_of_the_CBP_family_12
Ha412T4l13070C0S1	HanXRQChr05g0162901	def=Probable_histone_acetyltransferase_of_the_TAFII250_family_2
Ha412T4l626C0S1	HanXRQChr16g0531051	def=Probable_histone_H1
Ha412T4l9644C0S1	HanXRQChr13g0398101	def=Probable_HNH_endonuclease
Ha412T4l21154C0S1	HanXRQChr16g0503091	def=Probable_HNH_endonuclease
Ha412T4l8269C0S1	HanXRQChr15g0475501	def=Probable_homeobox-leucine_zipper_protein_family
Ha412T4l20280C0S1	HanXRQChr13g0396801	def=Probable_homeobox-leucine_zipper_protein_HOX10
Ha412T4l23658C0S1	HanXRQChr06g0176771	def=Probable_homeodomain-like_superfamily_protein
Ha412T4l4858C0S1	HanXRQChr03g0070991	def=Probable_homogentisate_1
Ha412T4l11780C0S1	HanXRQChr07g0195601	def=Probable_homolog_of_mamallian_P58IPK
Ha412T4l12263C0S1	HanXRQChr09g0276631	def=Probable_homology_to_ABI1
Ha412T4l1495C0S1	HanXRQChr00c0057g0571491	def=Probable_HXXXD-type_acyl-transferase_family_protein
Ha412T4l14538C0S1	HanXRQChr05g0141771	def=Probable_HXXXD-type_acyl-transferase_family_protein
Ha412T4l29701C0S1	HanXRQChr05g0151281	def=Probable_HXXXD-type_acyl-transferase_family_protein
Ha412T4l21966C0S2	HanXRQChr11g0327131	def=Probable_HXXXD-type_acyl-transferase_family_protein
Ha412T4l13885C0S1	HanXRQChr02g0034091	def=Probable_hydroxysteroid_dehydrogenase_2
Ha412T4l6804C0S1	HanXRQChr02g0038541	def=Probable_immunoglobulin_E-set_superfamily_protein
Ha412T4l20093C0S1	HanXRQChr11g0350031	def=Probable_importin_alpha_isoform_9
Ha412T4l1081C0S2	HanXRQChr03g0092491	def=Probable_indole-3-acetic_acid_inducible_14
Ha412T4l7203C0S1	HanXRQChr04g0115671	def=Probable_inositol_transporter_2
Ha412T4l4579C0S1	HanXRQChr04g0119021	def=Probable_insulinase_(Peptidase_family_M16)_family_protein
Ha412T4l4455C0S1	HanXRQChr10g0289411	def=Probable_insulinase_(Peptidase_family_M16)_family_protein
Ha412T4l5482C0S1	HanXRQChr01g0024031	def=Probable_INVOLVED_IN:_protein_processing
Ha412T4l32688C0S1	HanXRQChr14g0455281	def=Probable_JUMONJI_14
Ha412T4l10297C0S1	HanXRQChr09g0265001	def=Probable_K-box_region_and_MADS-box_transcription_factor_family_protein
Ha412T4l23175C0S1	HanXRQChr09g0250401	def=Probable_LAG1_homologue_2
Ha412T4l56317C0S1	HanXRQChr05g0162501	def=Probable_leucine-rich_receptor-like_protein_kinase_family_protein
Ha412T4l39666C0S1	HanXRQChr11g0352421	def=Probable_leucine-rich_receptor-like_protein_kinase_family_protein
Ha412T4l3530C0S1	HanXRQChr17g0549631	def=Probable_leucine-rich_receptor-like_protein_kinase_family_protein
Ha412T4l22033C0S1	HanXRQChr01g0002051	def=Probable_leucine-rich_repeat_(LRR)_family_protein
Ha412T4l13656C0S1	HanXRQChr10g0296571	def=Probable_leucine-rich_repeat_(LRR)_family_protein
Ha412T4l5936C0S1	HanXRQChr10g0318361	def=Probable_leucine-rich_repeat_(LRR)_family_protein
Ha412T4l12545C0S1	HanXRQChr11g0325661	def=Probable_leucine-rich_repeat_(LRR)_family_protein
Ha412T4l26362C0S1	HanXRQChr01g0009361	def=Probable_leucine-rich_repeat_protein_kinase_family_protein
Ha412T4l55593C0S1	HanXRQChr02g0058651	def=Probable_leucine-rich_repeat_protein_kinase_family_protein
Ha412T4l33826C0S1	HanXRQChr04g0108151	def=Probable_leucine-rich_repeat_protein_kinase_family_protein
Ha412T4l25710C0S1	HanXRQChr04g0124451	def=Probable_leucine-rich_repeat_protein_kinase_family_protein
Ha412T4l24338C0S1	HanXRQChr06g0164101	def=Probable_leucine-rich_repeat_protein_kinase_family_protein
Ha412T4l20142C0S1	HanXRQChr15g0491721	def=Probable_leucine-rich_repeat_protein_kinase_family_protein
Ha412T4l48512C0S1	HanXRQChr09g0252751	def=Probable_leucine-rich_repeat_receptor-like_protein_kinase_IMK3
Ha412T4l3032C0S5	HanXRQChr01g0028671	def=Probable_leucine-rich_repeat_transmembrane_protein_kinase
Ha412T4l13036C0S1	HanXRQChr10g0305541	def=Probable_leucine-rich_repeat_transmembrane_protein_kinase
Ha412T4l14048C0S5	HanXRQChr04g0107431	def=Probable_leucine-rich_repeat_transmembrane_protein_kinase_family_protein
Ha412T4l30044C0S1	HanXRQChr17g0551911	def=Probable_leucine-rich_repeat_transmembrane_protein_kinase_family_protein
Ha412T4l11747C0S1	HanXRQChr07g0195691	def=Probable_LHY/CCA1-like_1
Ha412T4l35115C0S1	HanXRQChr17g0549691	def=Probable_lichenase
Ha412T4l7052C0S1	HanXRQChr10g0299371	def=Probable_lipoamide_dehydrogenase_1
Ha412T4l3752C0S1	HanXRQChr13g0402111	def=Probable_lisH_dimerisation_motif;WD40/YVTN_repeat-like-containing_domain
Ha412T4l6645C0S1	HanXRQChr05g0150761	def=Probable_long-chain_base1
Ha412T4l4663C0S1	HanXRQChr11g0321001	def=Probable_low_affinity_sulfate_transporter_3
Ha412T4l370C0S1	HanXRQChr03g0065571	def=Probable_low_temperature_and_salt_responsive_protein_family
Ha412T4l9337C0S1	HanXRQChr17g0556491	def=Probable_LRR_receptor-like_serine/threonine-protein_kinase_At4g20940
Ha412T4l1281C0S1	HanXRQChr17g0534321	def=Probable_luminal-binding_protein
Ha412T4l4529C0S1	HanXRQChr03g0060011	def=Probable_lysine-ketoglutarate_reductase/saccharopine_dehydrogenase_bifunctional_enzyme
Ha412T4l11977C0S1	HanXRQChr09g0268421	def=Probable_lysophosphatidyl_acyltransferase_4
Ha412T4l15965C0S2	HanXRQChr04g0122151	def=Probable_lysophosphatidylcholine_acyltransferase_1_EC=2.3.1.67
Ha412T4l10772C1S1	HanXRQChr03g0061481	def=Probable_major_facilitator_superfamily_protein
Ha412T4l10156C0S1	HanXRQChr04g0105161	def=Probable_major_facilitator_superfamily_protein
Ha412T4l34956C0S1	HanXRQChr05g0147401	def=Probable_major_facilitator_superfamily_protein
Ha412T4l12152C0S1	HanXRQChr12g0366091	def=Probable_major_facilitator_superfamily_protein
Ha412T4l20416C0S1	HanXRQChr14g0448811	def=Probable_major_facilitator_superfamily_protein
Ha412T4l4126C0S1	HanXRQChr16g0500821	def=Probable_major_facilitator_superfamily_protein
Ha412T4l6534C0S1	HanXRQChr16g0506681	def=Probable_major_facilitator_superfamily_protein
Ha412T4l957C0S1	HanXRQChr14g0445181	def=Probable_malate_dehydrogenase
Ha412T4l45206C0S1	HanXRQChr02g0039241	def=Probable_mannan_endo-1
Ha412T4l3987C0S1	HanXRQChr15g0496461	def=Probable_mannose-1-phosphate_guanylyltransferase_1
Ha412T4l15056C0S1	HanXRQChr05g0129561	def=Probable_MATE_efflux_family_protein
Ha412T4l1904C0S1	HanXRQChr08g0213021	def=Probable_MATE_efflux_family_protein
Ha412T4l21185C0S1	HanXRQChr14g0459011	def=Probable_MATE_efflux_family_protein
Ha412T4l25241C0S1	HanXRQChr13g0397391	def=Probable_maternal_effect_embryo_arrest_18
Ha412T4l9042C0S3	HanXRQChr15g0479991	def=Probable_MEI2-like_protein_5
Ha412T4l3305C0S1	HanXRQChr11g0335601	def=Probable_mercaptopyruvate_sulfurtransferase_1
Ha412T4l21044C0S1	HanXRQChr01g0018051	def=Probable_metacaspase_8
Ha412T4l7918C0S1	HanXRQChr12g0370361	def=Probable_MIF4G_domain-containing_protein_/_MA3_domain-containing_protein
Ha412T4l16867C0S1	HanXRQChr04g0096091	def=Probable_mitochondrial_basic_amino_acids_transporter
Ha412T4l13979C0S1	HanXRQChr02g0041741	def=Probable_mitochondrial_glycoprotein_family_protein
Ha412T4l3315C0S6	HanXRQChr05g0136881	def=Probable_mitochondrial_HSO70_2
Ha412T4l20031C0S1	HanXRQChr13g0395301	def=Probable_mitochondrial_import_inner_membrane_translocase_subunit_Tim17/Tim22/Tim23_family_
Ha412T4l9160C0S1	HanXRQChr01g0013231	def=Probable_mitochondrial_transcription_termination_factor_family_protein
Ha412T4l13957C0S1	HanXRQChr11g0335011	def=Probable_molybdenum_cofactor_sulfurase
Ha412T4l26349C0S5	HanXRQChr03g0063141	def=Probable_monogalactosyldiacylglycerol_synthase_type_C
Ha412T4l829C0S1	HanXRQChr09g0276561	def=Probable_mRNA_splicing_factor
Ha412T4l5265C0S6	HanXRQChr14g0442971	def=Probable_MSCS-like_2
Ha412T4l4721C1S1	HanXRQChr16g0505351	def=Probable_multidrug_resistance-associated_protein_9
Ha412T4l23234C0S1	HanXRQChr14g0458891	def=Probable_myb_domain_protein_25
Ha412T4l8339C0S2	HanXRQChr17g0558531	def=Probable_myb-like_HTH_transcriptional_regulator_family_protein
Ha412T4l7815C0S1	HanXRQChr17g0544261	def=Probable_myb-related_protein_Hv1
Ha412T4l1664C0S1	HanXRQChr06g0172121	def=Probable_myo-inositol_oxygenase_4
Ha412T4l7264C0S1	HanXRQChr09g0261841	def=Probable_myosin
Ha412T4l7003C0S4	HanXRQChr09g0237941	def=Probable_myosin-17
Ha412T4l29427C0S1	HanXRQChr09g0237941	def=Probable_myosin-17
Ha412T4l33797C0S1	HanXRQChr07g0203671	def=Probable_N2
Ha412T4l30382C0S5	HanXRQChr03g0070611	def=Probable_NAC_(No_Apical_Meristem)_domain_transcriptional_regulator_superfamily_protein
Ha412T4l1809C0S1	HanXRQChr11g0327541	def=Probable_NAC_(No_Apical_Meristem)_domain_transcriptional_regulator_superfamily_protein
Ha412T4l3739C0S1	HanXRQChr03g0079641	def=Probable_NAC_domain_containing_protein_19
Ha412T4l19294C0S1	HanXRQChr05g0156601	def=Probable_NAC_domain_containing_protein_2
Ha412T4l34738C0S1	HanXRQChr05g0140421	def=Probable_NAC_domain_containing_protein_36
Ha412T4l20312C0S4	HanXRQChr11g0336051	def=Probable_NAC_domain_containing_protein_52
Ha412T4l1525C0S1	HanXRQChr12g0362371	def=Probable_NAC_domain_containing_protein_83
Ha412T4l12555C0S1	HanXRQChr01g0005501	def=Probable_NAD(P)-binding_Rossmann-fold_superfamily_protein
Ha412T4l396C1S1	HanXRQChr01g0008551	def=Probable_NAD(P)-binding_Rossmann-fold_superfamily_protein
Ha412T4l396C1S4	HanXRQChr01g0008551	def=Probable_NAD(P)-binding_Rossmann-fold_superfamily_protein
Ha412T4l2321C0S1	HanXRQChr03g0083261	def=Probable_NAD(P)-binding_Rossmann-fold_superfamily_protein
Ha412T4l31732C0S1	HanXRQChr09g0264171	def=Probable_NAD(P)-binding_Rossmann-fold_superfamily_protein
Ha412T4l19237C0S1	HanXRQChr10g0316011	def=Probable_NAD(P)-binding_Rossmann-fold_superfamily_protein
Ha412T4l9374C0S2	HanXRQChr16g0512431	def=Probable_NAD(P)-binding_Rossmann-fold_superfamily_protein
Ha412T4l11091C0S1	HanXRQChr17g0545691	def=Probable_NAD(P)-binding_Rossmann-fold_superfamily_protein
Ha412T4l16410C0S1	HanXRQChr10g0286651	def=Probable_NAD(P)-linked_oxidoreductase_superfamily_protein
Ha412T4l15643C0S3	HanXRQChr01g0023921	def=Probable_NAD_kinase_1
Ha412T4l11842C0S1	HanXRQChr09g0244481	def=Probable_naringenin_8-dimethylallyltransferase_1
Ha412T4l10698C0S5	HanXRQChr14g0449551	def=Probable_natural_resistance-associated_macrophage_protein_3
Ha412T4l7716C0S1	HanXRQChr12g0381311	def=Probable_nicotinate_phosphoribosyltransferase_2
Ha412T4l31822C0S1	HanXRQChr16g0532681	def=Probable_nijmegen_breakage_syndrome_1
Ha412T4l27448C0S1	HanXRQChr12g0383701	def=Probable_nitrate_transporter2.5
Ha412T4l24686C0S2	HanXRQChr10g0305061	def=Probable_nmrA-like_negative_transcriptional_regulator_family_protein
Ha412T4l33992C0S1	HanXRQChr11g0328701	def=Probable_nodulin_MtN21_/EamA-like_transporter_family_protein
Ha412T4l3478C0S1	HanXRQChr14g0457771	def=Probable_nodulin_MtN21_/EamA-like_transporter_family_protein
Ha412T4l2916C0S1	HanXRQChr15g0495371	def=Probable_nodulin_MtN3_family_protein
Ha412T4l4312C0S1	HanXRQChr05g0157521	def=Probable_non-intrinsic_ABC_protein_3
Ha412T4l22078C0S1	HanXRQChr12g0380081	def=Probable_NSP-interacting_kinase_1
Ha412T4l12719C0S1	HanXRQChr17g0539681	def=Probable_NSP-interacting_kinase_3
Ha412T4l15606C0S1	HanXRQChr06g0175531	def=Probable_N-terminal-transmembrane-C2_domain_type_5.1
Ha412T4l19359C0S1	HanXRQChr04g0119821	def=Probable_nuclear_RNA_polymerase_C2
Ha412T4l31742C0S1	HanXRQChr06g0165071	def=Probable_nuclear_RNA_polymerase_D1A
Ha412T4l23455C0S1	HanXRQChr15g0481481	def=Probable_nuclear_RNA_polymerase_D1B
Ha412T4l5529C0S1	HanXRQChr11g0320581	def=Probable_nucleolar_protein_gar2-related
Ha412T4l20403C0S1	HanXRQChr15g0472081	def=Probable_nucleotide_repair_protein
Ha412T4l14536C0S1	HanXRQChr10g0305351	def=Probable_nucleotide-sugar_transporter_family_protein
Ha412T4l1613C1S1	HanXRQChr12g0361521	def=Probable_nucleotidyltransferase_family_protein
Ha412T4l34212C0S1	HanXRQChr17g0562871	def=Probable_nucleotidyltransferases
Ha412T4l11956C0S1	HanXRQChr12g0368841	def=Probable_nudix_hydrolase_homolog_19
Ha412T4l21685C0S1	HanXRQChr16g0526711	def=Probable_NYC1-like
Ha412T4l12564C0S1	HanXRQChr01g0006551	def=Probable_octicosapeptide/Phox/Bem1p_(PB1)_domain-containing_protein_/_tetratricopeptide_repeat_(TPR)-conta
Ha412T4l11794C0S1	HanXRQChr01g0017161	def=Probable_O-Glycosyl_hydrolases_family_17_protein
Ha412T4l24700C0S1	HanXRQChr03g0061071	def=Probable_O-Glycosyl_hydrolases_family_17_protein
Ha412T4l5695C0S2	HanXRQChr01g0003611	def=Probable_oligopeptide_transporter
Ha412T4l2943C1S1	HanXRQChr06g0168661	def=Probable_oligouridylate-binding_protein_1
Ha412T4l9743C0S1	HanXRQChr15g0477651	def=Probable_O-methyltransferase_family_protein
Ha412T4l186C1S2	HanXRQChr16g0518621	def=Probable_optic_atrophy_3_protein_(OPA3)
Ha412T4l30119C0S1	HanXRQChr07g0197501	def=Probable_origin_of_replication_complex_1B
Ha412T4l29390C0S1	HanXRQChr04g0103531	def=Probable_origin_of_replication_complex_subunit_2
Ha412T4l37595C0S1	HanXRQChr15g0492741	def=Probable_origin_recognition_complex_subunit_3
Ha412T4l5865C0S1	HanXRQChr04g0103281	def=Probable_oryzain_beta_chain
Ha412T4l15184C0S1	HanXRQChr02g0032401	def=Probable_outer_arm_dynein_light_chain_1_protein
Ha412T4l3893C5S4	HanXRQChr17g0534151	def=Probable_outer_envelope_protein_of_80_kDa
Ha412T4l22334C0S3	HanXRQChr14g0431721	def=Probable_outer_membrane_OMP85_family_protein
Ha412T4l5627C0S1	HanXRQChr04g0117991	def=Probable_oxidoreductase
Ha412T4l4816C0S1	HanXRQChr17g0555731	def=Probable_oxidoreductase
Ha412T4l9240C0S1	HanXRQChr10g0280771	def=Probable_PAK-box/P21-Rho-binding_family_protein
Ha412T4l19725C0S1	HanXRQChr02g0048591	def=Probable_PAS_domain-containing_protein_tyrosine_kinase_family_protein
Ha412T4l5036C1S1	HanXRQChr07g0197531	def=Probable_PDI-like_1-3
Ha412T4l5193C0S1	HanXRQChr01g0011491	def=Probable_PDI-like_1-4
Ha412T4l12826C0S1	HanXRQChr15g0480141	def=Probable_pentatricopeptide_(PPR)_repeat-containing_protein
Ha412T4l68411C0S1	HanXRQChr02g0044441	def=Probable_pentatricopeptide_repeat_(PPR)_superfamily_protein
Ha412T4l20266C0S1	HanXRQChr05g0161001	def=Probable_pentatricopeptide_repeat_(PPR)_superfamily_protein
Ha412T4l34477C0S1	HanXRQChr08g0227881	def=Probable_pentatricopeptide_repeat_(PPR)_superfamily_protein
Ha412T4l51791C0S1	HanXRQChr16g0519091	def=Probable_pentatricopeptide_repeat_(PPR)_superfamily_protein
Ha412T4l11558C0S1	HanXRQChr10g0309681	def=Probable_peptidase_M20/M25/M40_family_protein
Ha412T4l14275C0S1	HanXRQChr16g0509381	def=Probable_peptidyl-tRNA_hydrolase_II_(PTH2)_family_protein
Ha412T4l11072C0S1	HanXRQChr05g0139841	def=Probable_peroxin_7
Ha412T4l21015C0S1	HanXRQChr02g0040551	def=Probable_peroxisome_1
Ha412T4l15138C0S3	HanXRQChr12g0360831	def=Probable_pex2/Pex12_N-terminal_domain-containing_protein_/_zinc_finger_(C3HC4-type_RING_finger)_
Ha412T4l4889C0S1	HanXRQChr17g0560551	def=Probable_pfkB-like_carbohydrate_kinase_family_protein
Ha412T4l17952C0S3	HanXRQChr07g0200971	def=Probable_P-glycoprotein_7
Ha412T4l8279C0S1	HanXRQChr09g0261201	def=Probable_phosducin-like_protein_3_homolog
Ha412T4l633C0S1	HanXRQChr02g0059191	def=Probable_phosphate_1
Ha412T4l17454C0S1	HanXRQChr08g0237231	def=Probable_phosphate_transporter_4;3
Ha412T4l3856C0S1	HanXRQChr16g0516691	def=Probable_phosphatidate_cytidylyltransferase_1
Ha412T4l9579C0S1	HanXRQChr16g0531841	def=Probable_phosphatidylinositide_phosphatase_SAC1-A
Ha412T4l8107C0S2	HanXRQChr14g0441401	def=Probable_phosphatidylinositol_3-_and_4-kinase_family_protein_with_FAT_domain
Ha412T4l16364C0S1	HanXRQChr10g0311981	def=Probable_phosphatidylinositol-4-phosphate_5-kinase_family_protein
Ha412T4l18199C0S1	HanXRQChr03g0061381	def=Probable_phosphatidylinositolglycan-related
Ha412T4l44807C0S1	HanXRQChr08g0225491	def=Probable_phosphoenolpyruvate_carboxylase_kinase_1
Ha412T4l4119C0S1	HanXRQChr14g0449361	def=Probable_phosphoglycerate_mutase-like_family_protein
Ha412T4l8384C0S2	HanXRQChr15g0475611	def=Probable_phosphoinositide_4-kinase_gamma_7
Ha412T4l5890C0S2	HanXRQChr02g0044241	def=Probable_phosphoinositide_phosphatase_family_protein
Ha412T4l41385C0S1	HanXRQChr11g0353611	def=Probable_phospholipase_D_alpha_1
Ha412T4l58594C0S1	HanXRQChr11g0353611	def=Probable_phospholipase_D_alpha_1
Ha412T4l3166C0S1	HanXRQChr12g0356271	def=Probable_phospholipase_D_alpha_1
Ha412T4l795C0S1	HanXRQChr10g0298731	def=Probable_phosphomethylpyrimidine_synthase
Ha412T4l3637C0S1	HanXRQChr03g0075551	def=Probable_photolyase/blue-light_receptor_2
Ha412T4l273C1S1	HanXRQChr13g0408961	def=Probable_photosystem_I_reaction_center_subunit_IV
Ha412T4l866C0S1	HanXRQChr15g0468101	def=Probable_photosystem_I_reaction_center_subunit_IV_A
Ha412T4l3620C0S2	HanXRQChr11g0323131	def=Probable_phototropic-responsive_NPH3_family_protein
Ha412T4l9804C0S4	HanXRQChr12g0373211	def=Probable_phototropic-responsive_NPH3_family_protein
Ha412T4l16261C0S1	HanXRQChr16g0500921	def=Probable_phox-associated_domain;Phox-like;Sorting_nexin
Ha412T4l15568C0S1	HanXRQChr15g0480001	def=Probable_phytochrome_E
Ha412T4l6714C0S1	HanXRQChr06g0179221	def=Probable_phytochrome-associated_protein_2
Ha412T4l2478C0S1	HanXRQChr12g0365671	def=Probable_phytoene_synthase_1
Ha412T4l4110C0S1	HanXRQChr12g0376281	def=Probable_phytosulfokine_4_precursor
Ha412T4l4110C0S2	HanXRQChr12g0376281	def=Probable_phytosulfokine_4_precursor
Ha412T4l36888C1S1	HanXRQChr16g0526751	def=Probable_phytosulfokine_receptor_1
Ha412T4l17893C0S1	HanXRQChr11g0351971	def=Probable_phytosylfokine-alpha_receptor_2
Ha412T4l10187C0S1	HanXRQChr02g0035791	def=Probable_plant_intracellular_ras_group-related_LRR_1
Ha412T4l7838C0S11	HanXRQChr14g0443021	def=Probable_plant_intracellular_ras_group-related_LRR_5
Ha412T4l14336C0S1	HanXRQChr04g0125391	def=Probable_plant_invertase/pectin_methylesterase_inhibitor_superfamily
Ha412T4l24448C0S1	HanXRQChr10g0284901	def=Probable_plant_invertase/pectin_methylesterase_inhibitor_superfamily
Ha412T4l5751C0S1	HanXRQChr13g0422581	def=Probable_plant_invertase/pectin_methylesterase_inhibitor_superfamily
Ha412T4l9707C1S1	HanXRQChr12g0374411	def=Probable_plant_U-Box_15
Ha412T4l2161C0S1	HanXRQChr01g0019421	def=Probable_plasma_membrane_intrinsic_protein_2
Ha412T4l632C0S1	HanXRQChr14g0452841	def=Probable_plasma_membrane_intrinsic_protein_2A
Ha412T4l632C0S2	HanXRQChr14g0452841	def=Probable_plasma_membrane_intrinsic_protein_2A
Ha412T4l4241C0S1	HanXRQChr14g0438481	def=Probable_plastidic_GLC_translocator
Ha412T4l6764C0S1	HanXRQChr13g0393011	def=Probable_plastidic_pyruvate_kinase_beta_subunit_1
Ha412T4l11417C0S1	HanXRQChr09g0263621	def=Probable_PLC-like_phosphodiesterases_superfamily_protein
Ha412T4l12490C0S1	HanXRQChr17g0535661	def=Probable_pleckstrin_homology_(PH)_domain-containing_protein
Ha412T4l14372C0S1	HanXRQChr02g0032591	def=Probable_pleiotropic_drug_resistance_protein_1
Ha412T4l39851C0S1	HanXRQChr16g0500781	def=Probable_pleiotropic_drug_resistance_protein_1
Ha412T4l18331C0S3	HanXRQChr05g0151611	def=Probable_P-loop_containing_nucleoside_triphosphate_hydrolases_superfamily_protein
Ha412T4l2018C1S1	HanXRQChr09g0260531	def=Probable_P-loop_containing_nucleoside_triphosphate_hydrolases_superfamily_protein
Ha412T4l7844C0S1	HanXRQChr11g0326141	def=Probable_P-loop_containing_nucleoside_triphosphate_hydrolases_superfamily_protein
Ha412T4l23040C0S2	HanXRQChr11g0327241	def=Probable_P-loop_containing_nucleoside_triphosphate_hydrolases_superfamily_protein
Ha412T4l5261C0S1	HanXRQChr14g0431711	def=Probable_P-loop_containing_nucleoside_triphosphate_hydrolases_superfamily_protein
Ha412T4l28343C0S1	HanXRQChr17g0534161	def=Probable_P-loop_containing_nucleoside_triphosphate_hydrolases_superfamily_protein
Ha412T4l231C0S1	HanXRQChr10g0290021	def=Probable_pollen-specific_protein_SF3
Ha412T4l18417C0S1	HanXRQChr13g0416691	def=Probable_poltergeist_like_1
Ha412T4l19791C0S1	HanXRQChr10g0281131	def=Probable_poly(ADP-ribose)_polymerase_2
Ha412T4l1745C0S1	HanXRQChr15g0490271	def=Probable_polyamine_oxidase_4
Ha412T4l24354C0S3	HanXRQChr11g0338151	def=Probable_polymerase/histidinol_phosphatase-like
Ha412T4l1613C0S1	HanXRQChr17g0540921	def=Probable_polymerase_delta_4
Ha412T4l11142C0S4	HanXRQChr07g0197171	def=Probable_polynucleotidyl_transferase
Ha412T4l19538C0S1	HanXRQChr08g0222181	def=Probable_proliferating_cell_nuclear_antigen_large_form
Ha412T4l8064C0S2	HanXRQChr04g0097251	def=Probable_proline-rich_spliceosome-associated_(PSP)_family_protein
Ha412T4l9817C0S1	HanXRQChr03g0079281	def=Probable_proteasome_activating_protein_200
Ha412T4l4847C1S1	HanXRQChr14g0450901	def=Probable_proteasome_component_(PCI)_domain_protein
Ha412T4l1622C0S2	HanXRQChr09g0245421	def=Probable_proteasome_subunit_beta_type-4
Ha412T4l3596C0S3	HanXRQChr14g0429281	def=Probable_protein_disulfide_isomerase-like_2-3
Ha412T4l10301C0S1	HanXRQChr07g0186111	def=Probable_protein_farnesyltransferase/geranylgeranyltransferase_type-1_subunit_alpha_EC=2.5.1.59
Ha412T4l14362C0S1	HanXRQChr13g0397211	def=Probable_protein_HIRA
Ha412T4l17605C0S1	HanXRQChr13g0414551	def=Probable_protein_kinase_family_protein_with_ARM_repeat_domain
Ha412T4l31371C0S1	HanXRQChr06g0173601	def=Probable_protein_kinase_protein_with_adenine_nucleotide_alpha_hydrolases-like_domain
Ha412T4l16506C0S1	HanXRQChr08g0217961	def=Probable_protein_kinase_protein_with_adenine_nucleotide_alpha_hydrolases-like_domain
Ha412T4l17956C0S1	HanXRQChr01g0005511	def=Probable_protein_kinase_superfamily_protein
Ha412T4l23009C0S1	HanXRQChr02g0035151	def=Probable_protein_kinase_superfamily_protein
Ha412T4l20859C0S1	HanXRQChr04g0102661	def=Probable_protein_kinase_superfamily_protein
Ha412T4l4226C0S17	HanXRQChr07g0192231	def=Probable_protein_kinase_superfamily_protein
Ha412T4l7205C0S1	HanXRQChr08g0213371	def=Probable_protein_kinase_superfamily_protein
Ha412T4l1708C0S1	HanXRQChr09g0246431	def=Probable_protein_kinase_superfamily_protein
Ha412T4l6829C0S3	HanXRQChr09g0255291	def=Probable_protein_kinase_superfamily_protein
Ha412T4l9087C0S2	HanXRQChr09g0258141	def=Probable_protein_kinase_superfamily_protein
Ha412T4l32492C0S1	HanXRQChr09g0276881	def=Probable_protein_kinase_superfamily_protein
Ha412T4l19153C0S1	HanXRQChr10g0280291	def=Probable_protein_kinase_superfamily_protein
Ha412T4l2100C0S1	HanXRQChr13g0396701	def=Probable_protein_kinase_superfamily_protein
Ha412T4l4528C0S7	HanXRQChr13g0410901	def=Probable_protein_kinase_superfamily_protein
Ha412T4l11525C0S1	HanXRQChr04g0112901	def=Probable_protein_kinases;ubiquitin-protein_ligases
Ha412T4l33614C0S1	HanXRQChr11g0327411	def=Probable_protein_phosphatase_2C_35
Ha412T4l15883C0S1	HanXRQChr09g0248001	def=Probable_protein_phosphatase_2C_6
Ha412T4l9160C0S3	HanXRQChr15g0465141	def=Probable_protein_serine/threonine_kinases;ATP_binding;catalytics
Ha412T4l41619C0S2	HanXRQChr12g0364241	def=Probable_protein_SPA1-RELATED_3
Ha412T4l8599C0S1	HanXRQChr10g0281391	def=Probable_protein_WRKY1
Ha412T4l7841C0S5	HanXRQChr08g0220531	def=Probable_proton-dependent_oligopeptide_transport_(POT)_family_protein
Ha412T4l32758C0S1	HanXRQChr08g0228561	def=Probable_pseudouridine_synthase_family_protein
Ha412T4l1750C0S1	HanXRQChr14g0437101	def=Probable_purin-rich_alpha_1
Ha412T4l6540C0S1	HanXRQChr16g0503311	def=Probable_putative_D-cysteine_desulfhydrase_1
Ha412T4l10896C0S2	HanXRQChr04g0115481	def=Probable_putative_invertase_inhibitor
Ha412T4l6976C0S1	HanXRQChr05g0141171	def=Probable_putative_transporter_arsB
Ha412T4l46445C0S1	HanXRQChr15g0489681	def=Probable_pyridoxal_phosphate_(PLP)-dependent_transferases_superfamily_protein
Ha412T4l25666C0S2	HanXRQChr16g0500731	def=Probable_pyridoxal_phosphate_(PLP)-dependent_transferases_superfamily_protein
Ha412T4l2956C0S4	HanXRQChr17g0558271	def=Probable_pyrophosphate--fructose_6-phosphate_1-phosphotransferase_subunit_beta_
Ha412T4l9497C0S4	HanXRQChr11g0324771	def=Probable_QUASIMODO2_LIKE_2
Ha412T4l2717C0S2	HanXRQChr13g0391221	def=Probable_ras-related_protein_Rab11B
Ha412T4l3298C0S1	HanXRQChr15g0484611	def=Probable_ras-related_protein_Rab-18-B
Ha412T4l12066C0S1	HanXRQChr02g0047931	def=Probable_ras-related_small_GTP-binding_family_protein
Ha412T4l20278C0S1	HanXRQChr14g0447741	def=Probable_receptor_like_protein_44
Ha412T4l43520C0S1	HanXRQChr04g0097941	def=Probable_receptor_like_protein_56
Ha412T4l4770C0S1	HanXRQChr15g0488021	def=Probable_regulatory_protein_RecX_family_protein
Ha412T4l27719C0S1	HanXRQChr01g0016001	def=Probable_restriction_endonuclease
Ha412T4l12583C0S1	HanXRQChr15g0477841	def=Probable_rho_guanyl-nucleotide_exchange_factor_1
Ha412T4l5445C0S1	HanXRQChr16g0500891	def=Probable_RHO_guanyl-nucleotide_exchange_factor_11
Ha412T4l12193C0S1	HanXRQChr15g0486401	def=Probable_RHOMBOID-like_protein_6
Ha412T4l28139C0S1	HanXRQChr01g0018011	def=Probable_ribonuclease_Ps
Ha412T4l11595C0S1	HanXRQChr14g0450761	def=Probable_ribonucleoside-diphosphate_reductase_small_chain
Ha412T4l918C1S1	HanXRQChr09g0253961	def=Probable_ribonucleotide_reductase_1
Ha412T4l563C0S1	HanXRQChr15g0484171	def=Probable_ribosomal_L29_family_protein
Ha412T4l341C1S1	HanXRQChr03g0061011	def=Probable_ribosomal_protein_L31e_family_protein
Ha412T4l15509C0S1	HanXRQChr03g0077801	def=Probable_RING/FYVE/PHD_zinc_finger_superfamily_protein
Ha412T4l15374C0S1	HanXRQChr04g0094131	def=Probable_RING/FYVE/PHD_zinc_finger_superfamily_protein
Ha412T4l48041C0S1	HanXRQChr11g0330421	def=Probable_RING/FYVE/PHD_zinc_finger_superfamily_protein
Ha412T4l19157C0S1	HanXRQChr17g0563011	def=Probable_RING/FYVE/PHD-type_zinc_finger_family_protein
Ha412T4l21601C0S1	HanXRQChr01g0000131	def=Probable_RING/U-box_superfamily_protein
Ha412T4l2324C0S1	HanXRQChr02g0037551	def=Probable_RING/U-box_superfamily_protein
Ha412T4l9878C0S1	HanXRQChr02g0048301	def=Probable_RING/U-box_superfamily_protein
Ha412T4l16196C0S1	HanXRQChr03g0083531	def=Probable_RING/U-box_superfamily_protein
Ha412T4l11552C0S1	HanXRQChr05g0143301	def=Probable_RING/U-box_superfamily_protein
Ha412T4l14937C0S1	HanXRQChr08g0213151	def=Probable_RING/U-box_superfamily_protein
Ha412T4l15438C0S1	HanXRQChr10g0312851	def=Probable_RING/U-box_superfamily_protein
Ha412T4l5408C0S1	HanXRQChr13g0394181	def=Probable_RING/U-box_superfamily_protein
Ha412T4l458C2S3	HanXRQChr14g0437121	def=Probable_RING/U-box_superfamily_protein
Ha412T4l6832C0S2	HanXRQChr14g0443041	def=Probable_RING/U-box_superfamily_protein
Ha412T4l25146C0S1	HanXRQChr15g0464551	def=Probable_RING/U-box_superfamily_protein
Ha412T4l12652C0S1	HanXRQChr15g0480251	def=Probable_RING/U-box_superfamily_protein
Ha412T4l22706C0S3	HanXRQChr11g0322511	def=Probable_RING/U-box_superfamily_protein_with_ARM_repeat_domain
Ha412T4l14556C0S1	HanXRQChr10g0309581	def=Probable_RNA_helicase
Ha412T4l17229C0S1	HanXRQChr13g0405791	def=Probable_RNA_polymerase_II_transcription_mediators
Ha412T4l8276C0S8	HanXRQChr15g0489361	def=Probable_RNA_polymerase_transcriptional_regulation_mediator-related
Ha412T4l40919C0S1	HanXRQChr02g0054501	def=Probable_RNA-binding_(RRM/RBD/RNP_motifs)_family_protein
Ha412T4l9896C0S1	HanXRQChr08g0237101	def=Probable_RNA-binding_(RRM/RBD/RNP_motifs)_family_protein
Ha412T4l9533C0S3	HanXRQChr09g0241921	def=Probable_RNA-binding_(RRM/RBD/RNP_motifs)_family_protein
Ha412T4l6576C0S1	HanXRQChr13g0395131	def=Probable_RNA-binding_(RRM/RBD/RNP_motifs)_family_protein
Ha412T4l3514C0S8	HanXRQChr16g0524561	def=Probable_RNA-binding_(RRM/RBD/RNP_motifs)_family_protein
Ha412T4l20932C0S1	HanXRQChr09g0238911	def=Probable_RNA-binding_CRS1_/_YhbY_(CRM)_domain-containing_protein
Ha412T4l18397C0S1	HanXRQChr05g0146591	def=Probable_RNA-binding_protein_1
Ha412T4l9373C0S1	HanXRQChr04g0112131	def=Probable_RNI-like_superfamily_protein
Ha412T4l12606C0S1	HanXRQChr11g0336291	def=Probable_RNI-like_superfamily_protein
Ha412T4l547C0S2	HanXRQChr09g0238231	def=Probable_S-adenosyl-L-methionine-dependent_methyltransferases_superfamily_protein
Ha412T4l28765C0S1	HanXRQChr10g0282871	def=Probable_S-adenosyl-L-methionine-dependent_methyltransferases_superfamily_protein
Ha412T4l98C2S1	HanXRQChr12g0362601	def=Probable_S-adenosyl-L-methionine-dependent_methyltransferases_superfamily_protein
Ha412T4l11573C0S1	HanXRQChr16g0530681	def=Probable_S-adenosyl-L-methionine-dependent_methyltransferases_superfamily_protein
Ha412T4l149C1S3	HanXRQChr08g0214651	def=Probable_S-adenosylmethionine_decarboxylase_proenzyme
Ha412T4l758C0S1	HanXRQChr12g0365201	def=Probable_S-adenosylmethionine_decarboxylase_proenzyme
Ha412T4l933C0S1	HanXRQChr11g0343681	def=Probable_salt_tolerance_homologue
Ha412T4l4137C0S1	HanXRQChr10g0281541	def=Probable_salt_tolerance_zinc_finger
Ha412T4l16959C0S1	HanXRQChr14g0445991	def=Probable_SAP_domain-containing_protein
Ha412T4l11050C0S1	HanXRQChr11g0320951	def=Probable_SEC12P-like_2_protein
Ha412T4l14013C0S4	HanXRQChr17g0555271	def=Probable_sec23/Sec24_protein_transport_family_protein
Ha412T4l10083C0S1	HanXRQChr11g0323951	def=Probable_sec34-like_family_protein
Ha412T4l33422C0S1	HanXRQChr09g0274851	def=Probable_senescence-associated_gene_101
Ha412T4l16881C0S1	HanXRQChr03g0081291	def=Probable_sequence-specific_DNA_binding_transcription_factors
Ha412T4l25106C0S1	HanXRQChr07g0200571	def=Probable_sequence-specific_DNA_binding_transcription_factors;DNA_binding;DNA_binding
Ha412T4l5999C0S2	HanXRQChr15g0485371	def=Probable_SER/ARG-rich_protein_34A
Ha412T4l12577C0S1	HanXRQChr10g0316191	def=Probable_serine/threonine_phosphatase_7
Ha412T4l10492C0S2	HanXRQChr11g0334831	def=Probable_serine/threonine_protein_phosphatase_family_protein
Ha412T4l37088C0S1	HanXRQChr04g0115311	def=Probable_serine/threonine-protein_kinase_Nek3
Ha412T4l9473C0S5	HanXRQChr01g0029941	def=Probable_serine/threonine-protein_phosphatase_4_regulatory_subunit_3A
Ha412T4l10796C0S1	HanXRQChr14g0441661	def=Probable_serine_carboxypeptidase_S28_family_protein
Ha412T4l488C0S1	HanXRQChr10g0293251	def=Probable_serine_decarboxylase_1
Ha412T4l34046C0S1	HanXRQChr10g0308211	def=Probable_SET_domain-containing_protein
Ha412T4l26476C0S1	HanXRQChr11g0320291	def=Probable_SET_domain-containing_protein
Ha412T4l23890C0S3	HanXRQChr13g0404411	def=Probable_seven_transmembrane_MLO_family_protein
Ha412T4l6952C0S1	HanXRQChr08g0216751	def=Probable_signal_peptide_peptidase_2
Ha412T4l2013C0S1	HanXRQChr05g0143981	def=Probable_signal_recognition_particle_receptor_alpha_subunit_family_protein
Ha412T4l15411C0S1	HanXRQChr09g0263181	def=Probable_SKU5_similar_17
Ha412T4l603C0S1	HanXRQChr17g0559701	def=Probable_S-locus_lectin_protein_kinase_family_protein
Ha412T4l21500C0S1	HanXRQChr05g0129001	def=Probable_SMAD/FHA_domain-containing_protein
Ha412T4l1718C0S2	HanXRQChr10g0298141	def=Probable_SNF1-related_protein_kinase_2.10
Ha412T4l21562C0S1	HanXRQChr11g0341811	def=Probable_SNF2_domain-containing_protein_/_helicase_domain-containing_protein_/_F-box_family_protein
Ha412T4l16270C0S1	HanXRQChr03g0087371	def=Probable_sodium/metabolite_cotransporter_BASS5
Ha412T4l1810C0S1	HanXRQChr03g0080901	def=Probable_sodium_hydrogen_exchanger_2
Ha412T4l4393C0S1	HanXRQChr09g0265221	def=Probable_soluble_starch_synthase_2-2
Ha412T4l37498C0S2	HanXRQChr17g0570491	def=Probable_solute_carrier_family_35_member_B1
Ha412T4l3723C0S1	HanXRQChr01g0013331	def=Probable_SOS3-interacting_protein_4
Ha412T4l13665C0S1	HanXRQChr10g0292671	def=Probable_SPA1-related_2
Ha412T4l21602C0S1	HanXRQChr01g0010041	def=Probable_spindle_pole_body_component_98
Ha412T4l2894C0S1	HanXRQChr10g0290101	def=Probable_squalene_synthase
Ha412T4l9419C0S9	HanXRQChr07g0193871	def=Probable_squamosa_promoter-binding-like_protein_9
Ha412T4l8434C0S4	HanXRQChr13g0417111	def=Probable_stress-inducible_protein
Ha412T4l2864C0S1	HanXRQChr12g0364801	def=Probable_STT7_homolog_STN7
Ha412T4l15886C0S5	HanXRQChr15g0486421	def=Probable_subtilase_family_protein
Ha412T4l5775C0S1	HanXRQChr12g0386371	def=Probable_subtilisin-like_serine_protease_2
Ha412T4l10262C0S1	HanXRQChr11g0320531	def=Probable_subunits_of_heterodimeric_actin_filament_capping_protein_Capz_superfamily
Ha412T4l8262C0S3	HanXRQChr17g0545151	def=Probable_sucrose_transport_protein_SUT4
Ha412T4l28265C0S1	HanXRQChr13g0403281	def=Probable_sucrose-phosphate_synthase
Ha412T4l8744C0S2	HanXRQChr09g0273381	def=Probable_SUMO_activating_enzyme_1B
Ha412T4l5547C0S1	HanXRQChr04g0110441	def=Probable_survival_protein_SurE-like_phosphatase/nucleotidase
Ha412T4l10079C0S1	HanXRQChr01g0025031	def=Probable_SWIB/MDM2_domain_superfamily_protein
Ha412T4l1221C0S1	HanXRQChr16g0509121	def=Probable_SWIB/MDM2_domain_superfamily_protein
Ha412T4l5242C1S2	HanXRQChr10g0284061	def=Probable_switch_2
Ha412T4l20534C0S2	HanXRQChr05g0153841	def=Probable_TBP-associated_factor_2
Ha412T4l4887C0S2	HanXRQChr14g0438721	def=Probable_T-complex_protein_1_subunit_zeta
Ha412T4l2898C2S1	HanXRQChr16g0502401	def=Probable_terpenoid_synthases_superfamily_protein
Ha412T4l17319C1S1	HanXRQChr06g0183611	def=Probable_tetrapyrrole_(Corrin/Porphyrin)_Methylases
Ha412T4l11474C0S1	HanXRQChr13g0400971	def=Probable_tetraticopeptide_domain-containing_thioredoxin
Ha412T4l26825C0S1	HanXRQChr13g0410111	def=Probable_tetratricopeptide_repeat_(TPR)-containing_protein
Ha412T4l41911C0S2	HanXRQChr01g0019821	def=Probable_tetratricopeptide_repeat_(TPR)-like_superfamily_protein
Ha412T4l5777C0S1	HanXRQChr03g0084151	def=Probable_tetratricopeptide_repeat_(TPR)-like_superfamily_protein
Ha412T4l34042C0S1	HanXRQChr05g0150001	def=Probable_tetratricopeptide_repeat_(TPR)-like_superfamily_protein
Ha412T4l13535C0S1	HanXRQChr12g0371821	def=Probable_tetratricopeptide_repeat_(TPR)-like_superfamily_protein
Ha412T4l39934C0S1	HanXRQChr14g0447481	def=Probable_tetratricopeptide_repeat_(TPR)-like_superfamily_protein
Ha412T4l18403C0S1	HanXRQChr17g0562551	def=Probable_tetratricopeptide_repeat_(TPR)-like_superfamily_protein
Ha412T4l11563C0S1	HanXRQChr11g0331381	def=Probable_thioredoxin_M-type
Ha412T4l6035C0S2	HanXRQChr01g0011831	def=Probable_TOPLESS-related_3
Ha412T4l30970C0S1	HanXRQChr01g0016921	def=Probable_topoisomerase_3alpha
Ha412T4l18685C0S5	HanXRQChr01g0016471	def=Probable_topoisomerase_II
Ha412T4l25836C0S1	HanXRQChr05g0134851	def=Probable_TRAF-like_family_protein
Ha412T4l9242C0S2	HanXRQChr03g0092341	def=Probable_TRAF-like_superfamily_protein
Ha412T4l9242C0S3	HanXRQChr03g0092341	def=Probable_TRAF-like_superfamily_protein
Ha412T4l9242C0S4	HanXRQChr03g0092341	def=Probable_TRAF-like_superfamily_protein
Ha412T4l10853C0S1	HanXRQChr17g0560221	def=Probable_transcription_factor-related
Ha412T4l3378C0S1	HanXRQChr10g0277741	def=Probable_transcription_initiation_factor_IIA_gamma_chain_/_TFIIA-gamma_(TFIIA-S)
Ha412T4l4471C0S3	HanXRQChr03g0077781	def=Probable_transducin/WD40_repeat-like_superfamily_protein
Ha412T4l15557C0S1	HanXRQChr05g0153981	def=Probable_transducin/WD40_repeat-like_superfamily_protein
Ha412T4l38993C0S1	HanXRQChr09g0257851	def=Probable_transducin/WD40_repeat-like_superfamily_protein
Ha412T4l9251C0S1	HanXRQChr15g0490111	def=Probable_transducin/WD40_repeat-like_superfamily_protein
Ha412T4l48032C0S1	HanXRQChr17g0548511	def=Probable_transducin/WD40_repeat-like_superfamily_protein
Ha412T4l19476C0S1	HanXRQChr17g0569471	def=Probable_transducin/WD40_repeat-like_superfamily_protein
Ha412T4l4755C0S1	HanXRQChr09g0276451	def=Probable_transducin_family_protein_/_WD-40_repeat_family_protein
Ha412T4l37561C0S1	HanXRQChr16g0501941	def=Probable_transducin_family_protein_/_WD-40_repeat_family_protein
Ha412T4l12345C0S2	HanXRQChr15g0486751	def=Probable_transferases
Ha412T4l5884C0S1	HanXRQChr11g0343541	def=Probable_translation_factor_GUF1_homolog
Ha412T4l4595C0S1	HanXRQChr13g0411141	def=Probable_translocase_inner_membrane_subunit_17-2
Ha412T4l18C0S1	HanXRQChr07g0186861	def=Probable_translocon_outer_complex_protein_120
Ha412T4l4367C0S1	HanXRQChr10g0298201	def=Probable_transmembrane_proteins_14C
Ha412T4l8395C0S7	HanXRQChr04g0110121	def=Probable_transportin-1
Ha412T4l17425C0S22	HanXRQChr03g0072811	def=Probable_trehalose-6-phosphate_synthase
Ha412T4l8558C0S3	HanXRQChr17g0559631	def=Probable_trehalose-phosphatase/synthase_7
Ha412T4l16678C0S1	HanXRQChr11g0327701	def=Probable_trehalose-phosphate_phosphatase_6
Ha412T4l7369C0S1	HanXRQChr13g0408251	def=Probable_trigger_factor_type_chaperone_family_protein
Ha412T4l33075C0S1	HanXRQChr10g0278501	def=Probable_tRNA_modification_GTPase
Ha412T4l15327C0S1	HanXRQChr09g0251391	def=Probable_tryptophan_biosynthesis_1
Ha412T4l8947C0S1	HanXRQChr10g0304911	def=Probable_tubby_like_protein_7
Ha412T4l11355C0S1	HanXRQChr05g0157291	def=Probable_U5_small_nuclear_ribonucleoprotein_helicase
Ha412T4l241C0S1	HanXRQChr15g0471451	def=Probable_ubiquitin_4
Ha412T4l16699C0S1	HanXRQChr03g0082331	def=Probable_ubiquitin_carboxyl-terminal_hydrolase_26
Ha412T4l6044C0S2	HanXRQChr13g0420741	def=Probable_ubiquitin_carboxyl-terminal_hydrolase_46
Ha412T4l1784C0S1	HanXRQChr09g0258171	def=Probable_ubiquitin_family_protein
Ha412T4l4044C0S1	HanXRQChr07g0194491	def=Probable_ubiquitin-specific_protease_12
Ha412T4l10516C0S1	HanXRQChr11g0329981	def=Probable_ubiquitin-specific_protease_25
Ha412T4l10193C0S1	HanXRQChr13g0426571	def=Probable_U-box_domain-containing_protein_kinase_family_protein
Ha412T4l8622C0S1	HanXRQChr09g0249001	def=Probable_UDP-glucose:glycoprotein_glucosyltransferases;transferases
Ha412T4l5494C0S1	HanXRQChr12g0380351	def=Probable_UDP-glycosyltransferase_71E1_
Ha412T4l3131C0S1	HanXRQChr07g0200061	def=Probable_UDP-glycosyltransferase_88F4_
Ha412T4l20214C0S1	HanXRQChr08g0218341	def=Probable_UDP-Glycosyltransferase_superfamily_protein
Ha412T4l5736C0S1	HanXRQChr01g0008251	def=Probable_uridine_5'-monophosphate_synthase_EC=4.1.1.23
Ha412T4l7245C0S1	HanXRQChr06g0172451	def=Probable_vacuolar_protein_sorting-associated_protein_2.3
Ha412T4l408C0S4	HanXRQChr02g0047981	def=Probable_vacuolar-processing_enzyme
Ha412T4l4091C0S1	HanXRQChr17g0569211	def=Probable_very-long-chain_3-oxoacyl-CoA_reductase
Ha412T4l3499C0S3	HanXRQChr10g0283331	def=Probable_villin_3
Ha412T4l749C0S1	HanXRQChr12g0359711	def=Probable_V-type_proton_ATPase_catalytic_subunit_A
Ha412T4l22533C0S1	HanXRQChr17g0544781	def=Probable_V-type_proton_ATPase_subunit_D
Ha412T4l63542C0S1	HanXRQChr09g0258411	def=Probable_wall_associated_kinase-like_2
Ha412T4l3015C0S1	HanXRQChr05g0149441	def=Probable_walls_Are_Thin_1
Ha412T4l31376C0S1	HanXRQChr02g0042801	def=Probable_WD_repeat-containing_protein_26
Ha412T4l9694C0S6	HanXRQChr16g0498011	def=Probable_WD_repeat-containing_protein_48
Ha412T4l4085C0S1	HanXRQChr01g0021821	def=Probable_WD-40_repeat-containing_protein_MSI1
Ha412T4l7825C0S1	HanXRQChr01g0012621	def=Probable_with_no_lysine_(K)_kinase_4
Ha412T4l4178C0S1	HanXRQChr01g0000201	def=Probable_with_no_lysine_(K)_kinase_5
Ha412T4l34076C0S1	HanXRQChr01g0012241	def=Probable_WRKY_DNA-binding_protein_25
Ha412T4l7894C0S4	HanXRQChr10g0315731	def=Probable_WUS-interacting_protein_2
Ha412T4l26335C0S1	HanXRQChr03g0093621	def=Probable_xylem_serine_peptidase_1
Ha412T4l8184C0S1	HanXRQChr15g0479351	def=Probable_xyloglucan_endotransglucosylase/hydrolase
Ha412T4l966C1S6	HanXRQChr17g0540581	def=Probable_xyloglucan_endotransglucosylase/hydrolase_5
Ha412T4l1910C0S1	HanXRQChr17g0543231	def=Probable_xyloglucan_endotransglucosylase/hydrolase_9
Ha412T4l21700C0S1	HanXRQChr15g0479121	def=Probable_xylulose_kinase-1
Ha412T4l37C0S1	HanXRQChr16g0512161	def=Probable_yeast_YAK1-related_gene_1
Ha412T4l9702C0S1	HanXRQChr16g0532661	def=Probable_YELLOW_STRIPE_like_8
Ha412T4l16120C0S1	HanXRQChr04g0117341	def=Probable_zeaxanthin_epoxidase_(ZEP)_(ABA1)
Ha412T4l11320C0S1	HanXRQChr01g0009151	def=Probable_zinc_finger_(C2H2_type
Ha412T4l6996C0S1	HanXRQChr14g0456791	def=Probable_zinc_finger_(C3HC4-type_RING_finger)_family_protein
Ha412T4l16711C0S1	HanXRQChr04g0114701	def=Probable_zinc_finger_(MYND_type)_family_protein_/_programmed_cell_death_2_C-terminal_domain-containing_protein
Ha412T4l8987C0S1	HanXRQChr14g0433581	def=Probable_zinc_finger_CCCH_domain-containing_protein_3
Ha412T4l14212C0S1	HanXRQChr15g0496321	def=Probable_zinc_finger_CCCH_domain-containing_protein_33
Ha412T4l5660C0S5	HanXRQChr17g0559161	def=Probable_zinc_finger_CCCH_domain-containing_protein_ZFN-like
Ha412T4l17352C0S2	HanXRQChr01g0001611	def=Probable_zinc_finger_C-x8-C-x5-C-x3-H_type_family_protein
Ha412T4l11031C0S2	HanXRQChr06g0173811	def=Probable_zinc_finger_C-x8-C-x5-C-x3-H_type_family_protein
Ha412T4l20109C0S3	HanXRQChr03g0065801	def=Probable_zinc_ion_binding;DNA_binding
Ha412T4l11498C0S1	HanXRQChr13g0396151	def=Probable_zinc-finger_protein_1
Ha412T4l6535C0S1	HanXRQChr14g0447071	def=Protein_of_unknown_function_(duplicated_DUF1399)
Ha412T4l14760C0S1	HanXRQChr09g0246561	def=Putative_ABC_transporter
Ha412T4l13747C0S1	HanXRQChr13g0398731	def=Putative_ABC_transporter
Ha412T4l5015C1S4	HanXRQChr02g0042451	def=Putative_ABC-2_type_transporter;_P-loop_containing_nucleoside_triphosphate_hydrolase
Ha412T4l4463C0S2	HanXRQChr08g0225081	def=Putative_acid_phosphatase
Ha412T4l22232C0S3	HanXRQChr12g0365001	def=Putative_ACT_domain
Ha412T4l70C0S4	HanXRQChr11g0320901	def=Putative_actin_cross-linking;_Fascin;_Glycoside_hydrolase_superfamily
Ha412T4l23343C0S1	HanXRQChr01g0028181	def=Putative_ACT-like_domain;_Tryptophan_synthase_beta_subunit-like_PLP-dependent_enzyme;_Threonine_dehydratase
Ha412T4l23343C0S2	HanXRQChr01g0028181	def=Putative_ACT-like_domain;_Tryptophan_synthase_beta_subunit-like_PLP-dependent_enzyme;_Threonine_dehydratase
Ha412T4l6936C0S2	HanXRQChr06g0174951	def=Putative_adenylate_kinase/UMP-CMP_kinase;_P-loop_containing_nucleoside_triphosphate_hydrolase
Ha412T4l10234C0S7	HanXRQChr14g0461551	def=Putative_adenylate_kinase/UMP-CMP_kinase;_P-loop_containing_nucleoside_triphosphate_hydrolase
Ha412T4l2238C0S1	HanXRQChr12g0357191	def=Putative_ADF/Cofilin/Destrin;_ADF-H/Gelsolin-like_domain
Ha412T4l86C0S1	HanXRQChr12g0370201	def=Putative_ADF/Cofilin/Destrin;_ADF-H/Gelsolin-like_domain
Ha412T4l7441C1S3	HanXRQChr16g0510701	def=Putative_agenet-like_domain;_Agenet_domain
Ha412T4l1606C0S1	HanXRQChr01g0016291	def=Putative_alcohol_dehydrogenase_superfamily
Ha412T4l2789C0S1	HanXRQChr14g0450251	def=Putative_aldehyde/histidinol_dehydrogenase;_Aldehyde_dehydrogenase
Ha412T4l22177C0S3	HanXRQChr07g0195521	def=Putative_aldehyde_dehydrogenase_NAD(P)-dependent;_Aldehyde/histidinol_dehydrogenase
Ha412T4l821C1S3	HanXRQChr01g0010411	def=Putative_aldose_1-/Glucose-6-phosphate_1-epimerase;_Galactose_mutarotase-like_domain
Ha412T4l2775C0S1	HanXRQChr10g0309061	def=Putative_aldose_1-/Glucose-6-phosphate_1-epimerase;_Galactose_mutarotase-like_domain
Ha412T4l13826C0S1	HanXRQChr01g0029601	def=Putative_alkylated_DNA_repair_protein_AlkB;_Alpha-ketoglutarate-dependent_dioxygenase_AlkB-like
Ha412T4l11275C0S1	HanXRQChr11g0349621	def=Putative_alpha/Beta_hydrolase_fold
Ha412T4l14412C0S1	HanXRQChr12g0359431	def=Putative_alpha/Beta_hydrolase_fold
Ha412T4l15735C0S1	HanXRQChr14g0452401	def=Putative_alpha/Beta_hydrolase_fold
Ha412T4l186C1S4	HanXRQChr13g0389801	def=Putative_alpha-hydroxy_acid_dehydrogenase
Ha412T4l75296C0S1	HanXRQChr10g0280551	def=Putative_aluminum-activated_malate_transporter
Ha412T4l8671C0S1	HanXRQChr17g0549581	def=Putative_amino_acid_transporter
Ha412T4l25165C0S1	HanXRQChr01g0029861	def=Putative_AMP-dependent_synthetase/ligase;_AMP-binding_enzyme_C-terminal_domain
Ha412T4l9010C0S2	HanXRQChr12g0372291	def=Putative_AMP-dependent_synthetase/ligase;_AMP-binding_enzyme_C-terminal_domain
Ha412T4l38562C0S1	HanXRQChr12g0358831	def=Putative_ankyrin_repeat-containing_domain;_PGG_domain
Ha412T4l5465C0S1	HanXRQChr11g0327761	def=Putative_annexin
Ha412T4l108270C0S1	HanXRQChr17g0537341	def=Putative_ARID_DNA-binding_domain
Ha412T4l7412C0S9	HanXRQChr03g0084891	def=Putative_armadillo-type_fold
Ha412T4l3883C0S1	HanXRQChr03g0091141	def=Putative_armadillo-type_fold
Ha412T4l15916C0S1	HanXRQChr09g0256681	def=Putative_armadillo-type_fold
Ha412T4l38560C0S1	HanXRQChr11g0329471	def=Putative_armadillo-type_fold
Ha412T4l11271C0S1	HanXRQChr12g0375861	def=Putative_armadillo-type_fold
Ha412T4l4976C0S1	HanXRQChr15g0477191	def=Putative_armadillo-type_fold
Ha412T4l8773C0S7	HanXRQChr16g0510261	def=Putative_aspartate-tRNA_ligase
Ha412T4l8773C0S11	HanXRQChr16g0510261	def=Putative_aspartate-tRNA_ligase
Ha412T4l1004C0S1	HanXRQChr14g0431181	def=Putative_aspartic_peptidase_A1_family;_Aspartic_peptidase_domain;_Xylanase_inhibitor
Ha412T4l790C0S1	HanXRQChr14g0452121	def=Putative_aspartic_peptidase_A1_family;_Aspartic_peptidase_domain;_Xylanase_inhibitor
Ha412T4l270C0S1	HanXRQChr00c0055g0571381	def=Putative_ATPase
Ha412T4l22145C0S1	HanXRQChr03g0085531	def=Putative_ATPase
Ha412T4l9133C0S1	HanXRQChr10g0316691	def=Putative_ATPase
Ha412T4l73168C0S1	HanXRQChr11g0350361	def=Putative_ATPase
Ha412T4l907C0S1	HanXRQChr13g0416601	def=Putative_ATPase
Ha412T4l20335C0S1	HanXRQChr17g0569651	def=Putative_ATPase
Ha412T4l9161C0S1	HanXRQMTg0579361	def=Putative_ATPase
Ha412T4l47927C0S1	HanXRQChr13g0412251	def=Putative_ATP-binding_cassette_subfamily_C_member_8;_P-loop_containing_nucleoside_triphosphate_hydrolase
Ha412T4l47952C0S1	HanXRQChr14g0449171	def=Putative_ATP-binding_cassette_subfamily_C_member_8;_P-loop_containing_nucleoside_triphosphate_hydrolase
Ha412T4l25957C0S1	HanXRQChr12g0364431	def=Putative_auxin_efflux_carrier
Ha412T4l30275C0S10	HanXRQChr02g0049941	def=Putative_basic-leucine_zipper_domain
Ha412T4l12883C0S2	HanXRQChr12g0381241	def=Putative_basic-leucine_zipper_domain;_Transcription_factor_TGA_like_domain
Ha412T4l5446C1S1	HanXRQChr03g0076131	def=Putative_B-box-type_zinc_finger
Ha412T4l3936C0S1	HanXRQChr06g0175581	def=Putative_berberine/berberine-like;_FAD-binding
Ha412T4l3075C1S1	HanXRQChr05g0156271	def=Putative_bicarbonate_transporter
Ha412T4l8766C0S1	HanXRQChr05g0156271	def=Putative_bicarbonate_transporter
Ha412T4l42266C0S1	HanXRQChr14g0458801	def=Putative_bifunctional_chorismate_mutase/prephenate_dehydrogenase_T-protein;_6-phosphogluconate_dehydrogenase_C-terminal_domain-like
Ha412T4l828C0S1	HanXRQChr05g0143811	def=Putative_bifunctional_inhibitor/plant_lipid_transfer_protein/seed_storage_helical_domain
Ha412T4l61C0S1	HanXRQChr17g0549951	def=Putative_bifunctional_inhibitor/plant_lipid_transfer_protein/seed_storage_helical_domain
Ha412T4l10794C0S6	HanXRQChr14g0437411	def=Putative_biotinyl_protein_ligase_(BPL)_and_lipoyl_protein_ligase_(LPL)
Ha412T4l22938C0S1	HanXRQChr16g0506641	def=Putative_bromo_adjacent_homology_(BAH)_domain
Ha412T4l125317C0S1	HanXRQChr04g0126931	def=Putative_bromo_adjacent_homology_(BAH)_domain;_Zinc_finger
Ha412T4l10963C1S2	HanXRQChr14g0427621	def=Putative_bromodomain
Ha412T4l17212C0S2	HanXRQChr17g0548891	def=Putative_bromodomain;_NET_domain
Ha412T4l10932C0S2	HanXRQChr15g0493071	def=Putative_BSD_domain
Ha412T4l26329C0S1	HanXRQChr12g0369621	def=Putative_bulb-type_lectin_domain;_PAN/Apple_domain;_Concanavalin_A-like_lectin/glucanase_domain;_Serine/threonine-protein_kinase_Rad53;_S-receptor-like_serine/threonine-protein_kinase
Ha412T4l36746C0S1	HanXRQChr06g0165161	def=Putative_C2_domain;_Phospholipase_D_family;_Phospholipase_D
Ha412T4l1399C0S1	HanXRQChr05g0145281	def=Putative_C2_domain;_Synaptotagmin-like_mitochondrial-lipid-binding_domain
Ha412T4l4535C0S1	HanXRQChr08g0228331	def=Putative_calcium/calmodulin-dependent/calcium-dependent_protein_kinase
Ha412T4l18673C0S1	HanXRQChr08g0213961	def=Putative_calcium/proton_exchanger
Ha412T4l23408C0S1	HanXRQChr01g0011801	def=Putative_calponin_homology_domain;_Kinesin_motor_domain;_P-loop_containing_nucleoside_triphosphate_hydrolase;_Kinesin-like_protein
Ha412T4l17214C0S4	HanXRQChr03g0088801	def=Putative_carboxypeptidase-like
Ha412T4l11826C0S1	HanXRQChr17g0535561	def=Putative_casein_kinase_II
Ha412T4l39C0S1	HanXRQChr08g0216431	def=Putative_catalase_haem-binding_site;_Catalase_immune-responsive_domain;_Catalase_core_domain;_Catalase
Ha412T4l38849C0S1	HanXRQChr10g0305051	def=Putative_CBS_domain
Ha412T4l61312C0S1	HanXRQChr05g0157831	def=Putative_CCT_domain
Ha412T4l5093C0S2	HanXRQChr08g0225931	def=Putative_CCT_domain;_CheY-like_superfamily
Ha412T4l11752C0S1	HanXRQChr15g0465341	def=Putative_CCT_domain;_CheY-like_superfamily
Ha412T4l21469C0S2	HanXRQChr16g0530361	def=Putative_cellular_retinaldehyde_binding/alpha-tocopherol_transport;_CRAL/TRIO
Ha412T4l1847C0S1	HanXRQChr03g0088461	def=Putative_cellulose_synthase;_Zinc_finger
Ha412T4l6177C0S1	HanXRQChr01g0000571	def=Putative_cGMP-dependent_kinase
Ha412T4l21908C1S1	HanXRQChr06g0172201	def=Putative_cGMP-dependent_kinase
Ha412T4l4528C0S8	HanXRQChr15g0473101	def=Putative_cGMP-dependent_kinase
Ha412T4l22330C0S1	HanXRQChr11g0324991	def=Putative_chaperonin_Cpn60/TCP-1_family;_GroEL-like_apical_domain;_TCP-1-like_chaperonin_intermediate_domain;_GroEL-like_equatorial_domain
Ha412T4l4699C0S1	HanXRQChr14g0454011	def=Putative_chaperonin_Cpn60/TCP-1_family;_GroEL-like_apical_domain;_TCP-1-like_chaperonin_intermediate_domain;_GroEL-like_equatorial_domain
Ha412T4l14892C0S1	HanXRQChr13g0398881	def=Putative_chaperonin_Cpn60/TCP-1_family;_T-complex_protein_1
Ha412T4l7824C0S1	HanXRQChr11g0353241	def=Putative_cheY-like_superfamily;_Signal_transduction_response_regulator
Ha412T4l653C2S1	HanXRQChr15g0482461	def=Putative_choline_transporter-like
Ha412T4l1603C0S9	HanXRQChr08g0221871	def=Putative_clathrin
Ha412T4l1603C0S10	HanXRQChr15g0496331	def=Putative_clathrin
Ha412T4l10888C0S1	HanXRQChr16g0530431	def=Putative_clathrin_adaptor_complex
Ha412T4l9320C0S1	HanXRQChr06g0171541	def=Putative_clp_protease_proteolytic_subunit_/Translocation-enhancing_protein_TepA;_ClpP/crotonase-like_domain
Ha412T4l6878C0S1	HanXRQChr15g0465051	def=Putative_clpP
Ha412T4l3622C0S1	HanXRQChr03g0069041	def=Putative_clpP/crotonase-like_domain;_Enoyl-CoA_hydratase/isomerase
Ha412T4l125938C0S1	HanXRQChr15g0489621	def=Putative_coagulation_factor_8
Ha412T4l4796C0S1	HanXRQChr07g0197131	def=Putative_cobalamin-independent_methionine_synthase
Ha412T4l1216C0S2	HanXRQChr15g0478571	def=Putative_cold-shock_protein
Ha412T4l23981C0S1	HanXRQChr09g0268941	def=Putative_concanavalin_A-like_lectin/glucanase_domain;_Receptor-like_tyrosine-protein_kinase_kin-15;_Leucine-rich_repeat_domain
Ha412T4l79945C0S1	HanXRQChr10g0319351	def=Putative_concanavalin_A-like_lectin/glucanase_domain;_Serine/threonine-protein_kinase
Ha412T4l22574C0S1	HanXRQChr17g0558721	def=Putative_concanavalin_A-like_lectin/glucanase_domain;_Serine/threonine-protein_kinase_Mps1
Ha412T4l20350C0S7	HanXRQChr10g0315091	def=Putative_concanavalin_A-like_lectin/glucanase_domain;_Tyrosine-protein_kinase
Ha412T4l40396C0S1	HanXRQChr10g0291881	def=Putative_cornichon
Ha412T4l22661C0S1	HanXRQChr14g0431461	def=Putative_CRIB_domain
Ha412T4l5787C0S1	HanXRQChr04g0113061	def=Putative_cryptochrome/DNA_photolyase_class_1
Ha412T4l23973C0S2	HanXRQChr03g0079981	def=Putative_cullin
Ha412T4l4652C0S1	HanXRQChr04g0118121	def=Putative_cullin
Ha412T4l22928C0S1	HanXRQChr07g0199381	def=Putative_cullin
Ha412T4l5208C0S1	HanXRQChr00c0192g0572351	def=Putative_cupredoxin
Ha412T4l28333C0S1	HanXRQChr07g0205611	def=Putative_cupredoxin
Ha412T4l7913C0S1	HanXRQChr04g0096501	def=Putative_cystatin_domain;_Cystatin
Ha412T4l1230C0S1	HanXRQChr09g0273691	def=Putative_cystatin_domain;_Cystatin
Ha412T4l2300C0S1	HanXRQChr16g0513741	def=Putative_cysteine_synthase
Ha412T4l10344C0S1	HanXRQChr16g0527001	def=Putative_cytidine_deaminase-like;_tRNA-specific_adenosine_deaminase
Ha412T4l2316C0S1	HanXRQChr02g0041581	def=Putative_cytochrome_f;_Chloroplast_envelope_membrane_protein
Ha412T4l45381C0S1	HanXRQChr02g0045631	def=Putative_cytochrome_P450
Ha412T4l262C0S1	HanXRQChr07g0190211	def=Putative_cytochrome_P450
Ha412T4l7465C0S1	HanXRQChr09g0269921	def=Putative_cytochrome_P450
Ha412T4l19695C0S3	HanXRQChr11g0337411	def=Putative_cytochrome_P450
Ha412T4l50836C0S1	HanXRQChr11g0344491	def=Putative_cytochrome_P450
Ha412T4l4435C0S1	HanXRQChr12g0367041	def=Putative_cytochrome_P450
Ha412T4l23761C0S1	HanXRQChr13g0417081	def=Putative_cytochrome_P450
Ha412T4l105875C0S1	HanXRQChr13g0417261	def=Putative_cytochrome_P450
Ha412T4l47755C0S1	HanXRQChr15g0472291	def=Putative_cytochrome_P450
Ha412T4l22556C0S1	HanXRQChr17g0547051	def=Putative_cytochrome_P450
Ha412T4l14811C0S1	HanXRQChr17g0533371	def=Putative_cytoplasmic_tRNA_2-thiolation_protein_1
Ha412T4l3740C0S7	HanXRQChr05g0145671	def=Putative_DAHP_synthetase
Ha412T4l40904C0S1	HanXRQChr16g0510201	def=Putative_development/cell_death_domain;_Galactose_oxidase
Ha412T4l7003C0S1	HanXRQChr01g0007531	def=Putative_dilute_domain
Ha412T4l23187C0S1	HanXRQChr16g0516051	def=Putative_DNA/RNA_helicase
Ha412T4l32671C0S2	HanXRQChr15g0493601	def=Putative_DNA_helicase
Ha412T4l12746C1S4	HanXRQChr09g0240231	def=Putative_DNA_recombination_and_repair_protein_Rad51
Ha412T4l4473C0S2	HanXRQChr09g0241661	def=Putative_DNA-binding_domain
Ha412T4l39124C0S1	HanXRQChr09g0259891	def=Putative_DNA-binding_domain;_AP2-like_ethylene-responsive_transcription_factor
Ha412T4l28227C0S1	HanXRQChr12g0376411	def=Putative_DNA-binding_domain;_AP2-like_ethylene-responsive_transcription_factor
Ha412T4l27396C0S1	HanXRQChr04g0104181	def=Putative_DNA-binding_pseudobarrel_domain
Ha412T4l1079C0S5	HanXRQChr06g0167091	def=Putative_DNA-binding_pseudobarrel_domain
Ha412T4l87763C0S1	HanXRQChr12g0380731	def=Putative_DNA-binding_pseudobarrel_domain
Ha412T4l13734C0S1	HanXRQChr05g0159091	def=Putative_DNA-directed_DNA-polymerase
Ha412T4l25411C0S2	HanXRQChr08g0210181	def=Putative_DNA-directed_RNA_polymerase
Ha412T4l65603C0S1	HanXRQChr11g0326601	def=Putative_DNA-directed_RNA_polymerase
Ha412T4l4296C0S1	HanXRQChr09g0259961	def=Putative_DNA-directed_RNA_polymerase_RPB5_subunit
Ha412T4l30629C0S1	HanXRQChr08g0224231	def=Putative_dnaJ_domain
Ha412T4l2574C0S1	HanXRQChr08g0226251	def=Putative_dnaJ_domain
Ha412T4l10789C0S2	HanXRQChr09g0268551	def=Putative_dnaJ_domain
Ha412T4l14996C0S1	HanXRQChr10g0290501	def=Putative_dnaJ_domain
Ha412T4l29457C0S2	HanXRQChr10g0312581	def=Putative_dnaJ_domain
Ha412T4l7645C0S1	HanXRQChr17g0551961	def=Putative_dnaJ_domain
Ha412T4l23290C0S1	HanXRQChr06g0167841	def=Putative_dnaJ_domain;_Tetratricopeptide-like_helical_domain
Ha412T4l24598C0S1	HanXRQChr01g0005141	def=Putative_DOMON_domain;_Cytochrome_b561_and_DOMON_domain-containing_protein
Ha412T4l11781C0S1	HanXRQChr09g0248961	def=Putative_double-stranded_RNA-binding_domain
Ha412T4l5764C0S1	HanXRQChr01g0013971	def=Putative_dynamin_central_domain;_Dynamin
Ha412T4l263C1S2	HanXRQChr08g0234361	def=Putative_dynein_regulator_LIS1
Ha412T4l7170C0S1	HanXRQChr03g0076921	def=Putative_dystrophin
Ha412T4l950C0S1	HanXRQChr04g0120551	def=Putative_E3_ubiquitin-protein_ligase_SIN-like;_Zinc_finger
Ha412T4l950C0S2	HanXRQChr04g0120551	def=Putative_E3_ubiquitin-protein_ligase_SIN-like;_Zinc_finger
Ha412T4l12894C0S1	HanXRQChr03g0063321	def=Putative_EF-hand_domain_pair
Ha412T4l18296C0S2	HanXRQChr08g0216921	def=Putative_EF-hand_domain_pair
Ha412T4l4002C0S1	HanXRQChr09g0271221	def=Putative_EF-hand_domain_pair;_Serine/threonine-protein_kinase_Plk3
Ha412T4l13086C2S1	HanXRQChr09g0268441	def=Putative_EGF-like_domain;_Peptidase_M8
Ha412T4l57671C0S1	HanXRQChr11g0333901	def=Putative_EGF-like_domain;_S-locus_glycoprotein_domain;_Bulb-type_lectin_domain;_PAN/Apple_domain;_Protein_kinase-like_domain;_Concanavalin_A-like_lectin/glucanase_domain;_S-receptor-like_serine/threonine-protein_kinase
Ha412T4l29754C0S1	HanXRQChr12g0371661	def=Putative_ELK_domain;_KNOX1;_KNOX2;_Homeodomain-like
Ha412T4l6197C0S1	HanXRQChr12g0372201	def=Putative_ELMO_domain
Ha412T4l66C2S1	HanXRQChr06g0176141	def=Putative_endonuclease/exonuclease/phosphatase;_MYND-like_zinc_finger
Ha412T4l18407C0S1	HanXRQChr14g0445001	def=Putative_ENTH/VHS;_AP180_N-terminal_homology_(ANTH)_domain
Ha412T4l13136C0S1	HanXRQChr15g0463491	def=Putative_ENTH/VHS;_Target_of_Myb_protein_1
Ha412T4l7996C1S3	HanXRQChr08g0223801	def=Putative_ephrin_type-A_receptor_8
Ha412T4l7996C1S4	HanXRQChr08g0223801	def=Putative_ephrin_type-A_receptor_8
Ha412T4l7176C2S1	HanXRQChr02g0056481	def=Putative_ethylene_insensitive_3-like_protein
Ha412T4l43C0S4	HanXRQChr05g0159351	def=Putative_eukaryotic_translation_initiation_factor_SUI1
Ha412T4l49944C0S1	HanXRQChr02g0053131	def=Putative_exocyst_complex_protein_Exo70;_Cullin_repeat-like-containing_domain
Ha412T4l18906C0S3	HanXRQChr15g0488861	def=Putative_exocyst_complex_protein_Exo70;_Cullin_repeat-like-containing_domain
Ha412T4l4379C0S5	HanXRQChr01g0009521	def=Putative_expansin/Lol_pI
Ha412T4l25618C0S1	HanXRQChr09g0257591	def=Putative_FAD/NAD(P)-binding_domain
Ha412T4l36478C0S1	HanXRQChr15g0475021	def=Putative_FAD/NAD-linked_reductase
Ha412T4l6171C0S1	HanXRQChr10g0296861	def=Putative_FAR1_DNA_binding_domain;_FHY3/FAR1_family
Ha412T4l37681C0S1	HanXRQChr06g0173151	def=Putative_fatty_acid_desaturase_domain
Ha412T4l6529C0S1	HanXRQChr11g0320501	def=Putative_fatty_acid_hydroxylase
Ha412T4l1479C0S1	HanXRQChr12g0362571	def=Putative_fatty_acid_hydroxylase
Ha412T4l5986C0S1	HanXRQChr09g0267301	def=Putative_F-box_domain
Ha412T4l32091C0S2	HanXRQChr13g0408811	def=Putative_F-box_domain
Ha412T4l21792C0S1	HanXRQChr09g0252251	def=Putative_F-box_domain;_FBD_domain;_Leucine-rich_repeat_domain
Ha412T4l7954C1S10	HanXRQChr16g0527941	def=Putative_F-box_domain;_FBD_domain;_Leucine-rich_repeat_domain
Ha412T4l16439C0S1	HanXRQChr02g0054011	def=Putative_F-box_domain;_F-box_associated_interaction_domain
Ha412T4l28270C0S1	HanXRQChr08g0209381	def=Putative_F-box_domain;_F-box_associated_interaction_domain
Ha412T4l14607C0S4	HanXRQChr09g0274921	def=Putative_F-box_domain;_Galactose_oxidase
Ha412T4l35427C0S1	HanXRQChr17g0535501	def=Putative_F-box_domain;_Galactose_oxidase/kelch
Ha412T4l20287C0S1	HanXRQChr05g0139821	def=Putative_F-box_domain;_Leucine-rich_repeat_domain
Ha412T4l33693C0S1	HanXRQChr05g0153961	def=Putative_F-box_domain;_Leucine-rich_repeat_domain
Ha412T4l24150C0S1	HanXRQChr08g0226481	def=Putative_F-box_domain;_Leucine-rich_repeat_domain
Ha412T4l15707C0S2	HanXRQChr16g0528081	def=Putative_F-box_domain;_Leucine-rich_repeat_domain
Ha412T4l11949C0S1	HanXRQChr08g0207811	def=Putative_F-box_domain;_Zinc_finger
Ha412T4l31905C0S3	HanXRQChr10g0287841	def=Putative_ferroporti-1;_Major_facilitator_superfamily_domain
Ha412T4l17150C0S1	HanXRQChr15g0487331	def=Putative_FKBP-type_peptidyl-prolyl_cis-trans_isomerase_domain;_Peptidyl-prolyl_cis-trans_isomerase
Ha412T4l22629C0S2	HanXRQChr17g0540941	def=Putative_flavin_amine_oxidase;_FAD/NAD(P)-binding_domain
Ha412T4l25813C0S1	HanXRQChr03g0067561	def=Putative_flavin_amine_oxidase;_Homeodomain-like;_Winged_helix-turn-helix_DNA-binding_domain;_NAD(P)-binding_domain;_FAD/NAD(P)-binding_domain;_Lysine-specific_histone_demethylase_1_homologue_1
Ha412T4l31498C0S1	HanXRQChr11g0344961	def=Putative_formate-tetrahydrofolate_ligase
Ha412T4l13570C0S1	HanXRQChr12g0376371	def=Putative_formin
Ha412T4l4916C0S2	HanXRQChr14g0429841	def=Putative_FYVE_zinc_finger;_Zinc_finger
Ha412T4l442C0S2	HanXRQChr08g0224941	def=Putative_gamma-thionin
Ha412T4l3310C0S1	HanXRQChr12g0360281	def=Putative_germin
Ha412T4l85584C0S1	HanXRQChr01g0023051	def=Putative_GIY-YIG_nuclease_superfamily;_DNA_mismatch_repair_MutS;_DNA_mismatch_repair_protein_MutS
Ha412T4l2679C0S2	HanXRQChr03g0086811	def=Putative_glucose/ribitol_dehydrogenase
Ha412T4l5222C0S1	HanXRQChr13g0398901	def=Putative_glucose/ribitol_dehydrogenase
Ha412T4l827C0S1	HanXRQChr17g0533611	def=Putative_glucose/ribitol_dehydrogenase
Ha412T4l11763C0S1	HanXRQChr16g0529361	def=Putative_glycolipid_transfer_protein_domain
Ha412T4l3449C0S1	HanXRQChr01g0000541	def=Putative_glycoside_hydrolase
Ha412T4l30700C0S1	HanXRQChr04g0124331	def=Putative_glycoside_hydrolase
Ha412T4l9746C0S1	HanXRQChr06g0180581	def=Putative_glycoside_hydrolase
Ha412T4l24286C0S2	HanXRQChr13g0403411	def=Putative_glycoside_hydrolase
Ha412T4l14749C0S2	HanXRQChr17g0535211	def=Putative_glycoside_hydrolase
Ha412T4l16653C0S1	HanXRQChr14g0438851	def=Putative_glycoside_hydrolase_family_17;_Glycoside_hydrolase_superfamily
Ha412T4l11958C0S1	HanXRQChr03g0090401	def=Putative_glycoside_hydrolase_family_17;_X8_domain;_Glycoside_hydrolase_superfamily
Ha412T4l60363C0S1	HanXRQChr16g0531341	def=Putative_glycoside_hydrolase_family_38
Ha412T4l4845C0S1	HanXRQChr03g0065731	def=Putative_glycoside_hydrolase_family_9;_Six-hairpin_glycosidase-like
Ha412T4l7066C0S1	HanXRQChr01g0018061	def=Putative_glycosyl_transferase
Ha412T4l9025C0S5	HanXRQChr03g0079231	def=Putative_glycosyl_transferase
Ha412T4l13603C0S1	HanXRQChr04g0094141	def=Putative_glycosyl_transferase
Ha412T4l21166C0S1	HanXRQChr06g0166941	def=Putative_glycosyl_transferase
Ha412T4l33302C0S1	HanXRQChr12g0371411	def=Putative_glycosyl_transferase
Ha412T4l36270C0S1	HanXRQChr12g0371411	def=Putative_glycosyl_transferase
Ha412T4l9939C0S7	HanXRQChr14g0448741	def=Putative_glycosyl_transferase
Ha412T4l27983C0S1	HanXRQChr16g0506551	def=Putative_glycosyl_transferase
Ha412T4l24711C0S1	HanXRQChr17g0548631	def=Putative_glycosyl_transferase
Ha412T4l29813C0S1	HanXRQChr17g0569561	def=Putative_glycosyl_transferase
Ha412T4l14001C0S3	HanXRQChr12g0357011	def=Putative_G-patch_domain;_R3H_domain
Ha412T4l9426C0S5	HanXRQChr15g0482891	def=Putative_GPCR_kinase;_PUG_domain;_KEN_domain
Ha412T4l22297C0S1	HanXRQChr13g0406171	def=Putative_GPCR_kinase;_S-locus_glycoprotein_domain;_Bulb-type_lectin_domain;_PAN/Apple_domain;_Concanavalin_A-like_lectin/glucanase_domain;_S-receptor-like_serine/threonine-protein_kinase
Ha412T4l9577C0S2	HanXRQChr04g0125681	def=Putative_guanine_nucleotide-binding_protein
Ha412T4l16876C0S1	HanXRQChr04g0099281	def=Putative_guanylate_cyclase_activating_protein_2
Ha412T4l4161C0S1	HanXRQChr08g0216931	def=Putative_H/ACA_ribonucleoprotein_complex
Ha412T4l34739C0S1	HanXRQChr03g0087841	def=Putative_HAD-superfamily_hydrolase
Ha412T4l12423C0S1	HanXRQChr12g0378371	def=Putative_haem_peroxidase
Ha412T4l19202C0S1	HanXRQChr05g0132631	def=Putative_heat_shock_protein_70_family;_Heat_shock_protein_70kD
Ha412T4l3315C0S4	HanXRQChr10g0291221	def=Putative_heat_shock_protein_70_family;_Heat_shock_protein_70kD
Ha412T4l3920C1S1	HanXRQChr13g0401031	def=Putative_heavy_metal-associated_domain
Ha412T4l17406C0S1	HanXRQChr05g0163491	def=Putative_HECT_domain;_UBA-like;_Armadillo-type_fold;_Domain_of_unknown_function_DUF4414
Ha412T4l26934C0S1	HanXRQChr16g0516591	def=Putative_HECT_domain;_Ubiquitin;_Ubiquitin-related_domain
Ha412T4l6702C0S1	HanXRQChr02g0045911	def=Putative_HECT_domain;_Ubiquitin-associated_domain;_Armadillo-type_fold;_UBX_domain-containing_protein_2/7;_Domain_of_unknown_function_DUF4414
Ha412T4l11479C0S14	HanXRQChr10g0299791	def=Putative_helicase
Ha412T4l16649C0S1	HanXRQChr10g0319431	def=Putative_helicase_Cas3
Ha412T4l3728C1S2	HanXRQChr10g0318921	def=Putative_hexokinase
Ha412T4l2212C0S5	HanXRQChr12g0373961	def=Putative_histidine_kinase-like_ATPase
Ha412T4l6212C0S2	HanXRQChr06g0184941	def=Putative_histidinol-phosphate_aminotransferase_family;_Pyridoxal_phosphate-dependent_transferase
Ha412T4l67600C0S1	HanXRQChr09g0265741	def=Putative_histone_deacetylase_interacting_domain;_Sin3
Ha412T4l1457C0S5	HanXRQChr05g0159271	def=Putative_histone_H2A;_Histone-fold;_Histone_H2A
Ha412T4l1457C0S10	HanXRQChr08g0233891	def=Putative_histone_H2A;_Histone-fold;_Histone_H2A
Ha412T4l2234C1S1	HanXRQChr16g0512301	def=Putative_histone_H2A;_Histone-fold;_Histone_H2A
Ha412T4l107C0S1	HanXRQChr02g0043961	def=Putative_histone_H3/CENP-A;_Histone-fold
Ha412T4l354C0S1	HanXRQChr04g0106411	def=Putative_histone_H3/CENP-A;_Histone-fold
Ha412T4l13677C0S1	HanXRQChr04g0094561	def=Putative_histone-fold
Ha412T4l1567C0S1	HanXRQChr05g0155141	def=Putative_histone-fold
Ha412T4l29956C0S1	HanXRQChr05g0133361	def=Putative_homeodomain-like
Ha412T4l24778C0S2	HanXRQChr06g0166611	def=Putative_homeodomain-like
Ha412T4l35661C0S1	HanXRQChr07g0201851	def=Putative_homeodomain-like
Ha412T4l36311C0S1	HanXRQChr08g0210621	def=Putative_homeodomain-like
Ha412T4l51682C0S1	HanXRQChr08g0230591	def=Putative_homeodomain-like
Ha412T4l49896C0S1	HanXRQChr09g0269341	def=Putative_homeodomain-like
Ha412T4l46118C0S1	HanXRQChr12g0378601	def=Putative_homeodomain-like
Ha412T4l39913C0S1	HanXRQChr14g0452571	def=Putative_homeodomain-like
Ha412T4l30327C0S1	HanXRQChr10g0309901	def=Putative_homeodomain-like;_Myb-like_domain
Ha412T4l19266C0S1	HanXRQChr11g0323301	def=Putative_homeodomain-like;_SANT_domain
Ha412T4l17269C0S2	HanXRQChr10g0302441	def=Putative_homeodomain-like;_SAWADEE_domain
Ha412T4l18152C0S1	HanXRQChr10g0302441	def=Putative_homeodomain-like;_SAWADEE_domain
Ha412T4l18282C0S1	HanXRQChr05g0135051	def=Putative_homeodomain-like;_Ubiquitin-related_domain
Ha412T4l8638C0S1	HanXRQChr16g0517931	def=Putative_inositol_monophosphatase
Ha412T4l15294C0S1	HanXRQChr15g0497401	def=Putative_ionotropic_glutamate_receptor
Ha412T4l58800C0S2	HanXRQChr07g0204511	def=Putative_IQ_motif
Ha412T4l24305C0S1	HanXRQChr12g0366221	def=Putative_IQ_motif
Ha412T4l11240C0S1	HanXRQChr14g0431291	def=Putative_IQ_motif
Ha412T4l16452C0S2	HanXRQChr14g0451421	def=Putative_IQ_motif
Ha412T4l67338C0S1	HanXRQChr15g0473071	def=Putative_IQ_motif
Ha412T4l10185C0S1	HanXRQChr03g0083331	def=Putative_jmjC_domain;_JmjN_domain;_Zinc_finger
Ha412T4l22267C0S1	HanXRQChr04g0100761	def=Putative_jmjC_domain;_JmjN_domain;_Zinc_finger
Ha412T4l7695C0S1	HanXRQChr14g0438741	def=Putative_K_Homology_domain
Ha412T4l2686C0S1	HanXRQChr08g0230871	def=Putative_K_Homology_domain;_STAR_protein
Ha412T4l5637C0S1	HanXRQChr10g0292901	def=Putative_K_Homology_domain;_STAR_protein
Ha412T4l5084C0S2	HanXRQChr05g0133911	def=Putative_kinesin_motor_domain;_P-loop_containing_nucleoside_triphosphate_hydrolase;_Kinesin-like_protein
Ha412T4l13287C0S1	HanXRQChr17g0547061	def=Putative_kinesin_motor_domain;_P-loop_containing_nucleoside_triphosphate_hydrolase;_Kinesin-like_protein
Ha412T4l27743C0S1	HanXRQChr01g0018631	def=Putative_leucine_zipper
Ha412T4l12819C0S2	HanXRQChr09g0263191	def=Putative_leucine_zipper
Ha412T4l3514C0S5	HanXRQChr04g0094201	def=Putative_leucine-rich_repeat-containing_N-terminal
Ha412T4l1463C2S3	HanXRQChr04g0096831	def=Putative_leucine-rich_repeat-containing_N-terminal
Ha412T4l15149C0S1	HanXRQChr07g0204831	def=Putative_leucine-rich_repeat-containing_N-terminal
Ha412T4l7834C0S48	HanXRQChr08g0215961	def=Putative_leucine-rich_repeat-containing_N-terminal
Ha412T4l52295C0S1	HanXRQChr09g0250571	def=Putative_leucine-rich_repeat-containing_N-terminal
Ha412T4l1263C0S2	HanXRQChr10g0291371	def=Putative_leucine-rich_repeat-containing_N-terminal
Ha412T4l18093C0S10	HanXRQChr11g0329861	def=Putative_leucine-rich_repeat-containing_N-terminal
Ha412T4l32813C0S1	HanXRQChr14g0461061	def=Putative_leucine-rich_repeat-containing_N-terminal
Ha412T4l101730C0S1	HanXRQChr15g0490931	def=Putative_leucine-rich_repeat-containing_N-terminal
Ha412T4l23111C0S1	HanXRQChr06g0177741	def=Putative_lipase
Ha412T4l4201C0S13	HanXRQChr09g0267881	def=Putative_lipin
Ha412T4l33566C0S2	HanXRQChr10g0317591	def=Putative_LIS1_homology_motif;_WD40/YVTN_repeat-like-containing_domain
Ha412T4l7143C0S3	HanXRQChr06g0169711	def=Putative_lumazine-binding_protein;_ATP_synthase_subunit_alpha-like_domain;_Lumazine-binding_domain
Ha412T4l61959C0S1	HanXRQChr16g0517561	def=Putative_lysM_domain
Ha412T4l50548C0S1	HanXRQChr15g0476411	def=Putative_major_facilitator
Ha412T4l38735C0S1	HanXRQChr17g0539121	def=Putative_major_facilitator
Ha412T4l6706C0S2	HanXRQChr17g0539131	def=Putative_major_facilitator
Ha412T4l6706C0S3	HanXRQChr17g0539131	def=Putative_major_facilitator
Ha412T4l7086C0S1	HanXRQChr05g0150351	def=Putative_major_facilitator_superfamily;_Major_facilitator_superfamily_domain
Ha412T4l396C1S2	HanXRQChr04g0125531	def=Putative_major_intrinsic_protein;_Aquaporin-like
Ha412T4l40C0S1	HanXRQChr13g0394591	def=Putative_major_intrinsic_protein;_Aquaporin-like
Ha412T4l21214C0S3	HanXRQChr13g0417521	def=Putative_major_intrinsic_protein;_Aquaporin-like
Ha412T4l41728C0S1	HanXRQChr13g0403021	def=Putative_malectin;_Leucine-rich_repeat_domain
Ha412T4l9583C0S1	HanXRQChr02g0043771	def=Putative_membrane-anchored_ubiquitin-fold_protein;_Ubiquitin-related_domain
Ha412T4l5389C0S23	HanXRQChr09g0267941	def=Putative_metallo-dependent_phosphatase-like
Ha412T4l66C2S9	HanXRQChr09g0257011	def=Putative_mg2_transporter_protein
Ha412T4l1198C0S1	HanXRQChr07g0198041	def=Putative_mitochondrial_carrier_domain
Ha412T4l5409C0S1	HanXRQChr12g0360471	def=Putative_mitochondrial_inner_membrane_translocase_subunit_Tim17/Tim22/Tim23/peroxisomal_protein_PMP24
Ha412T4l20198C0S1	HanXRQChr09g0247111	def=Putative_mitogen-activated_protein_kinase_kinase_kinase_12/13
Ha412T4l2206C0S1	HanXRQChr16g0509041	def=Putative_mpv17/PMP22
Ha412T4l12048C0S3	HanXRQChr05g0163251	def=Putative_multi_antimicrobial_extrusion_protein
Ha412T4l10488C0S1	HanXRQChr13g0405621	def=Putative_multi_antimicrobial_extrusion_protein
Ha412T4l8660C0S1	HanXRQChr16g0515961	def=Putative_multi_antimicrobial_extrusion_protein
Ha412T4l21035C0S1	HanXRQChr01g0009621	def=Putative_myb_domain
Ha412T4l22380C0S1	HanXRQChr01g0017191	def=Putative_myc-type
Ha412T4l17303C0S1	HanXRQChr03g0086191	def=Putative_myc-type
Ha412T4l3575C0S1	HanXRQChr04g0123341	def=Putative_myc-type
Ha412T4l5975C0S1	HanXRQChr09g0245171	def=Putative_myc-type
Ha412T4l71270C0S1	HanXRQChr10g0290321	def=Putative_myc-type
Ha412T4l13112C0S1	HanXRQChr16g0501481	def=Putative_myc-type
Ha412T4l108160C0S1	HanXRQChr03g0091761	def=Putative_NAC_domain
Ha412T4l7827C0S1	HanXRQChr10g0284011	def=Putative_NAC_domain
Ha412T4l45997C0S1	HanXRQChr10g0316301	def=Putative_NAC_domain
Ha412T4l2657C0S2	HanXRQChr12g0357431	def=Putative_NAC_domain
Ha412T4l15450C0S1	HanXRQChr14g0438031	def=Putative_NAC_domain
Ha412T4l28121C0S4	HanXRQChr12g0372471	def=Putative_NAD(P)-binding_domain
Ha412T4l28121C0S7	HanXRQChr12g0372491	def=Putative_NAD(P)-binding_domain
Ha412T4l1127C0S1	HanXRQChr15g0466671	def=Putative_NAD(P)-binding_domain
Ha412T4l5591C1S1	HanXRQMTg0579651	def=Putative_NADH:ubiquinone_oxidoreductase
Ha412T4l1162C0S1	HanXRQChr15g0465441	def=Putative_NADH-ubiquinone_oxidoreductase_chain_4L/K
Ha412T4l43257C0S1	HanXRQChr15g0465441	def=Putative_NADH-ubiquinone_oxidoreductase_chain_4L/K
Ha412T4l52631C0S1	HanXRQChr15g0465441	def=Putative_NADH-ubiquinone_oxidoreductase_chain_4L/K
Ha412T4l18536C0S1	HanXRQChr05g0159071	def=Putative_NB-ARC;_P-loop_containing_nucleoside_triphosphate_hydrolase;_Leucine-rich_repeat_domain
Ha412T4l27302C0S1	HanXRQChr08g0231531	def=Putative_NB-ARC;_P-loop_containing_nucleoside_triphosphate_hydrolase;_Leucine-rich_repeat_domain
Ha412T4l28117C0S2	HanXRQChr11g0348661	def=Putative_NB-ARC;_P-loop_containing_nucleoside_triphosphate_hydrolase;_Leucine-rich_repeat_domain
Ha412T4l28117C0S5	HanXRQChr11g0348661	def=Putative_NB-ARC;_P-loop_containing_nucleoside_triphosphate_hydrolase;_Leucine-rich_repeat_domain
Ha412T4l21466C0S1	HanXRQChr02g0046611	def=Putative_NB-ARC;_Powdery_mildew_resistance_protein
Ha412T4l34661C0S1	HanXRQChr07g0189181	def=Putative_NDRG;_Alpha/Beta_hydrolase_fold
Ha412T4l7255C0S2	HanXRQChr07g0194231	def=Putative_NFU1_iron-sulfur_cluster_scaffold_homologue
Ha412T4l1898C0S1	HanXRQChr10g0284781	def=Putative_NIF_system_FeS_cluster_assembly
Ha412T4l24923C0S7	HanXRQMTg0579581	def=Putative_niFe_hydrogenase-like
Ha412T4l2042C0S1	HanXRQChr03g0064521	def=Putative_nonaspanin_(TM9SF)
Ha412T4l9281C0S1	HanXRQChr01g0027351	def=Putative_NRAMP_family
Ha412T4l7906C0S1	HanXRQChr15g0489601	def=Putative_N-terminal_acetyltransferase_A
Ha412T4l973C1S3	HanXRQChr15g0486971	def=Putative_NTF2-like_domain
Ha412T4l13426C0S1	HanXRQChr01g0007571	def=Putative_nuclear_transcription_factor_Y_subunit_A
Ha412T4l26031C0S3	HanXRQChr13g0387741	def=Putative_nucleic_acid-binding
Ha412T4l13964C0S1	HanXRQChr03g0075281	def=Putative_nucleotide-binding_alpha-beta_plait_domain
Ha412T4l6418C0S1	HanXRQChr04g0119371	def=Putative_nucleotide-binding_alpha-beta_plait_domain
Ha412T4l16861C0S1	HanXRQChr04g0126701	def=Putative_nucleotide-binding_alpha-beta_plait_domain
Ha412T4l18459C0S1	HanXRQChr05g0141331	def=Putative_nucleotide-binding_alpha-beta_plait_domain
Ha412T4l22134C0S1	HanXRQChr08g0217811	def=Putative_nucleotide-binding_alpha-beta_plait_domain
Ha412T4l17311C0S1	HanXRQChr09g0260591	def=Putative_nucleotide-binding_alpha-beta_plait_domain
Ha412T4l2951C0S2	HanXRQChr10g0285131	def=Putative_nucleotide-binding_alpha-beta_plait_domain
Ha412T4l14159C0S1	HanXRQChr14g0445511	def=Putative_nucleotide-binding_alpha-beta_plait_domain
Ha412T4l1470C0S1	HanXRQChr16g0505641	def=Putative_nucleotide-binding_alpha-beta_plait_domain
Ha412T4l3419C0S1	HanXRQChr04g0107971	def=Putative_nucleotide-binding_alpha-beta_plait_domain;_Nuclear_transport_factor_2
Ha412T4l17818C0S3	HanXRQChr05g0160101	def=Putative_nudix_hydrolase_6-like;_NUDIX_hydrolase
Ha412T4l42336C0S2	HanXRQChr05g0141551	def=Putative_octanoyltransferase
Ha412T4l38529C0S1	HanXRQChr06g0171461	def=Putative_oligopeptide_transporter
Ha412T4l16564C0S1	HanXRQChr04g0128671	def=Putative_oxoglutarate/iron-dependent_dioxygenase;_Non-haem_dioxygenase_N-terminal_domain;_Isopenicillin_N_synthase-like
Ha412T4l18154C0S1	HanXRQChr09g0275101	def=Putative_oxoglutarate/iron-dependent_dioxygenase;_Non-haem_dioxygenase_N-terminal_domain;_Isopenicillin_N_synthase-like
Ha412T4l34229C0S1	HanXRQChr10g0281031	def=Putative_oxoglutarate/iron-dependent_dioxygenase;_Non-haem_dioxygenase_N-terminal_domain;_Isopenicillin_N_synthase-like
Ha412T4l2999C1S1	HanXRQChr14g0443721	def=Putative_oxoglutarate/iron-dependent_dioxygenase;_Non-haem_dioxygenase_N-terminal_domain;_Isopenicillin_N_synthase-like
Ha412T4l26561C0S1	HanXRQChr07g0206741	def=Putative_oxygen-dependent_choline_dehydrogenase;_FAD/NAD(P)-binding_domain
Ha412T4l258C0S1	HanXRQChr06g0165881	def=Putative_PA_domain;_Presenilin/signal_peptide_peptidase
Ha412T4l5467C0S2	HanXRQChr06g0170001	def=Putative_PA_domain;_Presenilin/signal_peptide_peptidase
Ha412T4l40634C0S1	HanXRQChr17g0547261	def=Putative_paired_amphipathic_helix
Ha412T4l15678C0S1	HanXRQChr14g0459391	def=Putative_papD-like;_Ankyrin_repeat-containing_domain
Ha412T4l4450C0S1	HanXRQChr14g0459181	def=Putative_PB1_domain
Ha412T4l1997C0S1	HanXRQChr09g0239391	def=Putative_PB1_domain;_AUX/IAA_protein
Ha412T4l2966C0S3	HanXRQChr09g0276001	def=Putative_PB1_domain;_AUX/IAA_protein
Ha412T4l29577C0S1	HanXRQChr10g0296781	def=Putative_PB1_domain;_AUX/IAA_protein
Ha412T4l63901C0S1	HanXRQChr10g0308641	def=Putative_PB1_domain;_AUX/IAA_protein
Ha412T4l9659C0S1	HanXRQChr15g0468201	def=Putative_PB1_domain;_AUX/IAA_protein
Ha412T4l5945C0S1	HanXRQChr14g0452991	def=Putative_PB1_domain;_AUX/IAA_protein;_Auxin_response_factor;_DNA-binding_pseudobarrel_domain
Ha412T4l31413C0S1	HanXRQChr05g0143451	def=Putative_PB1_domain;_N-terminal_acetyltransferase_A
Ha412T4l2451C0S5	HanXRQChr09g0245081	def=Putative_PB1_domain;_Serine-threonine/tyrosine-protein_kinase_catalytic_domain;_cGMP-dependent_kinase
Ha412T4l19743C0S4	HanXRQChr09g0241851	def=Putative_PB1_domain;_Tetratricopeptide-like_helical_domain
Ha412T4l7903C0S1	HanXRQChr08g0215401	def=Putative_pectin_lyase_fold/virulence_factor
Ha412T4l6048C0S1	HanXRQChr12g0360101	def=Putative_pectinesterase
Ha412T4l33974C0S1	HanXRQChr04g0122521	def=Putative_pectinesterase_inhibitor_domain;_Pectin_lyase_fold/virulence_factor
Ha412T4l31209C0S1	HanXRQChr12g0354221	def=Putative_pectinesterase_inhibitor_domain;_Pectin_lyase_fold/virulence_factor
Ha412T4l16750C0S1	HanXRQChr01g0020841	def=Putative_peptidase_C19
Ha412T4l340C1S1	HanXRQChr05g0149891	def=Putative_peptidase_C1A;_Cysteine_peptidase
Ha412T4l4593C0S1	HanXRQChr03g0092901	def=Putative_peptidase_M10A;_Metallopeptidase
Ha412T4l46348C0S1	HanXRQChr08g0232561	def=Putative_peptidase_S10
Ha412T4l16855C0S1	HanXRQChr09g0264521	def=Putative_peptidase_S10
Ha412T4l6842C0S2	HanXRQChr10g0301761	def=Putative_peptidase_S10
Ha412T4l29786C0S1	HanXRQChr15g0476881	def=Putative_peptidase_S10
Ha412T4l17966C0S2	HanXRQChr12g0382311	def=Putative_peptidase_S8
Ha412T4l6580C0S1	HanXRQChr17g0538031	def=Putative_peptidyl-tRNA_hydrolase
Ha412T4l43C2S1	HanXRQChr03g0063851	def=Putative_PGG_domain
Ha412T4l6752C0S1	HanXRQChr04g0111111	def=Putative_phosphofructokinase_domain;_ATP-dependent_6-phosphofructokinase
Ha412T4l17176C0S1	HanXRQChr07g0190021	def=Putative_phosphofructokinase_domain;_ATP-dependent_6-phosphofructokinase
Ha412T4l56543C0S1	HanXRQChr05g0135781	def=Putative_phosphoinositide_phospholipase_C_family;_EF-hand_domain_pair
Ha412T4l24727C0S1	HanXRQChr06g0176741	def=Putative_phospholipase_D/Transphosphatidylase;_Phospholipase_D-like_domain
Ha412T4l11878C0S2	HanXRQChr04g0101341	def=Putative_phosphorylase_kinase
Ha412T4l29C0S1	HanXRQChr11g0326671	def=Putative_photosynthetic_reaction_centre
Ha412T4l7691C0S1	HanXRQChr13g0413511	def=Putative_photosystem_I_PsaA/PsaB;_DNA-directed_RNA_polymerase
Ha412T4l5400C0S1	HanXRQCPg0579921	def=Putative_photosystem_I_PsaA/PsaB;_N-terminal_acetyltransferase_A
Ha412T4l164C0S1	HanXRQChr08g0231801	def=Putative_photosystem_I_PsaL
Ha412T4l4519C0S1	HanXRQChr00c0126g0571841	def=Putative_photosystem_II_PsbK
Ha412T4l73C0S1	HanXRQChr02g0044811	def=Putative_photosystem_II_PsbZ
Ha412T4l28502C0S1	HanXRQChr04g0128361	def=Putative_phox_homologous_domain;_Phox-associated_domain;_Sorting_nexin
Ha412T4l10819C0S2	HanXRQChr03g0066831	def=Putative_plastid_lipid-associated_protein/fibrillin_conserved_domain
Ha412T4l383C0S1	HanXRQChr15g0474781	def=Putative_PLC-like_phosphodiesterase
Ha412T4l33162C0S1	HanXRQChr04g0108841	def=Putative_pleiotropic_drug_resistance_protein_PDR/CDR;_Plant_PDR_ABC_transporter_associated;_P-loop_containing_nucleoside_triphosphate_hydrolase;_ABC-transporter_extracellular_N-terminal_domain
Ha412T4l738C0S1	HanXRQChr11g0338831	def=Putative_polyadenylate_binding_protein
Ha412T4l107403C0S1	HanXRQChr16g0508841	def=Putative_polyketide_synthase
Ha412T4l11229C0S1	HanXRQChr12g0371401	def=Putative_potassium_transporter
Ha412T4l41946C0S1	HanXRQChr12g0381541	def=Putative_potassium_transporter
Ha412T4l26628C0S1	HanXRQChr17g0535921	def=Putative_PPC_domain
Ha412T4l22520C0S1	HanXRQChr05g0151831	def=Putative_PPM-type_phosphatase_domain
Ha412T4l18015C0S1	HanXRQChr15g0468241	def=Putative_pre-SET_zinc-binding_sub-group;_Histone_H3-K9_methyltransferase;_WIYLD_domain;_Histone-lysine_N-methyltransferase_SUVR4/SUVR1/SUVR2
Ha412T4l271C0S3	HanXRQChr09g0238821	def=Putative_profilin
Ha412T4l21615C0S1	HanXRQChr05g0135561	def=Putative_proliferating_cell_nuclear_antigen
Ha412T4l53993C0S1	HanXRQChr03g0084661	def=Putative_PRONE_domain
Ha412T4l16190C0S17	HanXRQChr08g0219591	def=Putative_PRONE_domain
Ha412T4l37101C0S3	HanXRQChr10g0317891	def=Putative_PRONE_domain
Ha412T4l38874C0S1	HanXRQChr14g0458471	def=Putative_PRONE_domain
Ha412T4l14305C0S1	HanXRQChr10g0279961	def=Putative_protein_kinase_C;_Ephrin_receptor_type-A_/type-B
Ha412T4l10945C0S2	HanXRQChr05g0157231	def=Putative_protein_kinase_C-like
Ha412T4l970C1S6	HanXRQChr03g0068171	def=Putative_protein_kinase-like_domain
Ha412T4l25402C0S2	HanXRQChr05g0136061	def=Putative_protein_kinase-like_domain
Ha412T4l9468C0S13	HanXRQChr07g0190971	def=Putative_protein_kinase-like_domain
Ha412T4l12926C0S1	HanXRQChr07g0197571	def=Putative_protein_kinase-like_domain
Ha412T4l18044C0S9	HanXRQChr10g0286881	def=Putative_protein_kinase-like_domain
Ha412T4l873C0S1	HanXRQChr13g0423301	def=Putative_protein_kinase-like_domain
Ha412T4l20067C0S1	HanXRQChr15g0491341	def=Putative_protein_kinase-like_domain
Ha412T4l19894C0S5	HanXRQChr15g0491741	def=Putative_protein_kinase-like_domain
Ha412T4l24316C0S1	HanXRQChr15g0491741	def=Putative_protein_kinase-like_domain
Ha412T4l22466C0S1	HanXRQChr17g0558341	def=Putative_protein_kinase-like_domain
Ha412T4l30033C0S1	HanXRQChr13g0417941	def=Putative_protein_kinase-like_domain;_Concanavalin_A-like_lectin/glucanase_domain
Ha412T4l41749C0S1	HanXRQChr14g0454401	def=Putative_protein_kinase-like_domain;_Concanavalin_A-like_lectin/glucanase_domain
Ha412T4l4724C0S12	HanXRQChr16g0516091	def=Putative_protein_kinase-like_domain;_Concanavalin_A-like_lectin/glucanase_domain;_Malectin;_Leucine-rich_repeat_domain
Ha412T4l18734C0S3	HanXRQChr17g0560401	def=Putative_protein_kinase-like_domain;_Concanavalin_A-like_lectin/glucanase_domain;_Wall-associated_receptor_kinase
Ha412T4l15488C0S7	HanXRQChr14g0436121	def=Putative_protein_kinase-like_domain;_Concanavalin_A-like_lectin/glucanase_domain;_Wall-associated_receptor_kinase;_Wall-associated_receptor_kinase
Ha412T4l28274C0S1	HanXRQChr16g0531441	def=Putative_protein_kinase-like_domain;_EF-hand_domain_pair
Ha412T4l21591C0S1	HanXRQChr10g0301001	def=Putative_protein_kinase-like_domain;_Fibrillin;_Concanavalin_A-like_lectin/glucanase_domain;_Wall-associated_receptor_kinase
Ha412T4l35101C0S9	HanXRQChr03g0067921	def=Putative_protein_kinase-like_domain;_Leucine-rich_repeat-containing_N-terminal
Ha412T4l361C0S1	HanXRQChr11g0329761	def=Putative_protein_kinase-like_domain;_Leucine-rich_repeat-containing_N-terminal
Ha412T4l18724C1S1	HanXRQChr12g0384291	def=Putative_protein_kinase-like_domain;_Leucine-rich_repeat-containing_N-terminal
Ha412T4l19665C0S1	HanXRQChr17g0558181	def=Putative_protein_kinase-like_domain;_Protein_kinase_C_mu-related
Ha412T4l5235C0S1	HanXRQChr09g0265751	def=Putative_protein_of_unknown_function_DUF760
Ha412T4l7146C0S3	HanXRQChr12g0355881	def=Putative_protein_phosphatase_2A
Ha412T4l9216C0S1	HanXRQChr17g0549501	def=Putative_protein_phosphatase_2A
Ha412T4l2309C0S1	HanXRQChr01g0018271	def=Putative_protein_phosphatase_2A_regulatory_subunit_PR55;_WD40/YVTN_repeat-like-containing_domain
Ha412T4l39201C0S1	HanXRQChr13g0424371	def=Putative_proteinase_inhibitor_I13
Ha412T4l4014C0S1	HanXRQChr09g0272631	def=Putative_protein-L-isoaspartate(D-aspartate)_O-methyltransferase;_S-adenosyl-L-methionine-dependent_methyltransferase
Ha412T4l10296C0S1	HanXRQChr14g0456291	def=Putative_protein-tyrosine_phosphatase-like;_Myotubularin_family
Ha412T4l22155C1S1	HanXRQChr02g0038811	def=Putative_proton-dependent_oligopeptide_transporter_family;_Major_facilitator_superfamily_domain
Ha412T4l2336C0S1	HanXRQChr09g0271171	def=Putative_proton-dependent_oligopeptide_transporter_family;_Major_facilitator_superfamily_domain
Ha412T4l8727C0S1	HanXRQChr17g0549961	def=Putative_proton-dependent_oligopeptide_transporter_family;_Major_facilitator_superfamily_domain
Ha412T4l41081C0S1	HanXRQChr08g0230071	def=Putative_P-type_ATPase;_Cation-transporting_P-type_ATPase
Ha412T4l10746C0S1	HanXRQChr11g0323171	def=Putative_P-type_ATPase;_HAD-like_domain;_P-type_ATPase
Ha412T4l24837C0S3	HanXRQChr13g0405911	def=Putative_P-type_ATPase;_Heavy_metal-associated_domain
Ha412T4l25803C0S1	HanXRQChr10g0314421	def=Putative_purple_acid_phosphatase-like
Ha412T4l5316C0S1	HanXRQChr02g0045611	def=Putative_putative_S-adenosyl-L-methionine-dependent_methyltransferase;_S-adenosyl-L-methionine-dependent_methyltransferase
Ha412T4l9345C0S1	HanXRQChr09g0260751	def=Putative_putative_S-adenosyl-L-methionine-dependent_methyltransferase;_S-adenosyl-L-methionine-dependent_methyltransferase
Ha412T4l11449C0S1	HanXRQChr12g0375321	def=Putative_putative_S-adenosyl-L-methionine-dependent_methyltransferase;_S-adenosyl-L-methionine-dependent_methyltransferase
Ha412T4l3291C0S1	HanXRQChr12g0384031	def=Putative_putative_S-adenosyl-L-methionine-dependent_methyltransferase;_S-adenosyl-L-methionine-dependent_methyltransferase
Ha412T4l3291C0S12	HanXRQChr12g0384031	def=Putative_putative_S-adenosyl-L-methionine-dependent_methyltransferase;_S-adenosyl-L-methionine-dependent_methyltransferase
Ha412T4l3291C0S5	HanXRQChr17g0539211	def=Putative_putative_S-adenosyl-L-methionine-dependent_methyltransferase;_S-adenosyl-L-methionine-dependent_methyltransferase
Ha412T4l32371C0S1	HanXRQChr17g0539371	def=Putative_pyridine_nucleotide-disulphide_oxidoreductase
Ha412T4l3136C0S1	HanXRQChr14g0454831	def=Putative_pyridoxal_phosphate-dependent_transferase;_LL-diaminopimelate_aminotransferase
Ha412T4l19374C0S1	HanXRQChr10g0277751	def=Putative_pyruvate
Ha412T4l2004C1S1	HanXRQChr04g0119921	def=Putative_pyruvate_dehydrogenase_(acetyl-transferring)_E1_component
Ha412T4l27491C0S4	HanXRQChr04g0101661	def=Putative_pyruvate_kinase;_Pyruvate_kinase
Ha412T4l27491C0S5	HanXRQChr04g0101661	def=Putative_pyruvate_kinase;_Pyruvate_kinase
Ha412T4l6887C0S1	HanXRQChr07g0186531	def=Putative_pyruvate_kinase;_Pyruvate_kinase
Ha412T4l46030C0S2	HanXRQChr04g0102011	def=Putative_quinoprotein_alcohol_dehydrogenase-like_superfamily;_WD40/YVTN_repeat-like-containing_domain
Ha412T4l10365C0S3	HanXRQChr07g0190091	def=Putative_R3H_domain;_SUZ_domain
Ha412T4l26471C0S1	HanXRQChr11g0349571	def=Putative_rab-GTPase-TBC_domain
Ha412T4l50953C0S1	HanXRQChr11g0349571	def=Putative_rab-GTPase-TBC_domain
Ha412T4l487C1S1	HanXRQChr15g0470581	def=Putative_rad60/SUMO-like_domain;_Ubiquitin-related_domain
Ha412T4l15105C0S1	HanXRQChr08g0213431	def=Putative_reticulon
Ha412T4l25173C0S2	HanXRQChr07g0188371	def=Putative_ribonuclease_H-like_domain
Ha412T4l6450C0S1	HanXRQChr12g0364011	def=Putative_ribonuclease_H-like_domain
Ha412T4l37105C0S1	HanXRQChr17g0562481	def=Putative_ribose-phosphate_diphosphokinase;_Phosphoribosyltransferase-like;_Ribose-phosphate_pyrophosphokinase
Ha412T4l513C0S1	HanXRQChr04g0108111	def=Putative_ribosomal_protein_L13;_Ribosomal_protein_L13
Ha412T4l14C0S1	HanXRQChr00c0593g0576381	def=Putative_ribosomal_protein_L14b/L23e;_Ribosomal_protein_L14_domain
Ha412T4l635C0S1	HanXRQChr05g0142571	def=Putative_ribosomal_protein_L15e;_Ribosomal_protein_L15e_core_domain
Ha412T4l517C0S1	HanXRQChr05g0142871	def=Putative_ribosomal_protein_L18e/L15P;_Ribosomal_protein_L15
Ha412T4l1005C0S3	HanXRQChr10g0284671	def=Putative_ribosomal_protein_L22e
Ha412T4l12634C0S1	HanXRQChr03g0066371	def=Putative_ribosomal_protein_L25/Gln-tRNA_synthetase
Ha412T4l411C0S1	HanXRQChr12g0357751	def=Putative_ribosomal_protein_L35
Ha412T4l2414C0S1	HanXRQChr06g0163851	def=Putative_ribosomal_protein_S11
Ha412T4l429C0S2	HanXRQChr13g0420181	def=Putative_ribosomal_protein_S17/S11;_Nucleic_acid-binding
Ha412T4l821C0S1	HanXRQChr13g0398911	def=Putative_ribosomal_protein_S17e
Ha412T4l10265C0S6	HanXRQChr16g0498221	def=Putative_ribosomal_protein_S19/S15
Ha412T4l298C0S2	HanXRQChr15g0488771	def=Putative_ribosomal_protein_S19e;_Winged_helix-turn-helix_DNA-binding_domain
Ha412T4l8810C1S1	HanXRQChr15g0467261	def=Putative_ribosome_biogenesis_factor_NIP7-like
Ha412T4l25411C0S1	HanXRQCPg0579801	def=Putative_RNA_polymerase
Ha412T4l18584C0S1	HanXRQChr14g0454071	def=Putative_RNA_polymerase_III
Ha412T4l35778C0S1	HanXRQChr15g0485731	def=Putative_RNA_polymerase_sigma-70_like_domain
Ha412T4l1947C0S1	HanXRQChr14g0461121	def=Putative_RNA_polymerase_sigma-F_type;_RNA_polymerase_sigma-70_like_domain
Ha412T4l39707C0S1	HanXRQMTg0579381	def=Putative_RNA-binding_S4_domain;_Ribosomal_protein_S4/S9
Ha412T4l40467C0S1	HanXRQChr14g0429211	def=Putative_RNase_P_subunit_p30
Ha412T4l1189C0S1	HanXRQChr12g0376151	def=Putative_rossmann-like_alpha/beta/alpha_sandwich_fold
Ha412T4l17147C0S27	HanXRQChr14g0438421	def=Putative_RZZ_complex
Ha412T4l55C0S1	HanXRQChr14g0454811	def=Putative_S-adenosylmethionine_synthetase
Ha412T4l38323C0S1	HanXRQChr10g0294011	def=Putative_SANT/Myb_domain;_C2H2-_zinc_finger_protein_family
Ha412T4l9911C0S1	HanXRQChr14g0457261	def=Putative_SANT/Myb_domain;_Homeodomain-like
Ha412T4l29709C0S2	HanXRQChr10g0282731	def=Putative_secY/SEC61-alpha_family;_SecY_subunit_domain
Ha412T4l30398C0S2	HanXRQChr07g0202371	def=Putative_serine/threonine/dual_specificity_protein_kinase
Ha412T4l27495C0S1	HanXRQChr08g0211701	def=Putative_serine/threonine/dual_specificity_protein_kinase
Ha412T4l19353C0S1	HanXRQChr09g0239971	def=Putative_serine/threonine/dual_specificity_protein_kinase
Ha412T4l9233C0S1	HanXRQChr10g0287671	def=Putative_serine/threonine/dual_specificity_protein_kinase
Ha412T4l10512C0S4	HanXRQChr12g0374591	def=Putative_serine/threonine/dual_specificity_protein_kinase
Ha412T4l42C0S1	HanXRQChr13g0420381	def=Putative_serine/threonine_protein_phosphatase
Ha412T4l20253C0S3	HanXRQChr04g0122581	def=Putative_serine/threonine_protein_phosphatase_5;_Metallo-dependent_phosphatase-like
Ha412T4l33247C0S1	HanXRQChr12g0378331	def=Putative_serine/threonine-protein_kinase_pim-1/2/3
Ha412T4l7246C0S6	HanXRQChr11g0333431	def=Putative_serine_O-acetyltransferase;_Serine_acetyltransferase
Ha412T4l10512C0S2	HanXRQChr05g0146251	def=Putative_serine-threonine/tyrosine-protein_kinase_catalytic_domain;_ACT_domain;_Serine/threonine-protein_kinase
Ha412T4l24683C0S1	HanXRQChr01g0009401	def=Putative_serine-threonine/tyrosine-protein_kinase_catalytic_domain;_Protein_kinase-like_domain
Ha412T4l68859C0S1	HanXRQChr17g0546321	def=Putative_serine-threonine/tyrosine-protein_kinase_catalytic_domain;_Serine/threonine-protein_kinase_Rad53
Ha412T4l40521C0S1	HanXRQChr01g0016571	def=Putative_SGNH_hydrolase-type_esterase_domain
Ha412T4l25981C0S4	HanXRQChr08g0236581	def=Putative_SGNH_hydrolase-type_esterase_domain
Ha412T4l59187C0S1	HanXRQChr15g0482171	def=Putative_SGNH_hydrolase-type_esterase_domain
Ha412T4l3172C0S1	HanXRQChr16g0508211	def=Putative_SGNH_hydrolase-type_esterase_domain
Ha412T4l6508C0S2	HanXRQChr15g0478371	def=Putative_six-hairpin_glycosidase-like;_Glycosyl_hydrolase_family_100
Ha412T4l22395C0S5	HanXRQChr02g0041221	def=Putative_SKP1/BTB/POZ_domain;_NPH3_domain
Ha412T4l8949C0S1	HanXRQChr06g0174431	def=Putative_SKP1/BTB/POZ_domain;_NPH3_domain
Ha412T4l10427C0S2	HanXRQChr12g0373161	def=Putative_SKP1/BTB/POZ_domain;_NPH3_domain
Ha412T4l30183C0S2	HanXRQChr14g0449511	def=Putative_SKP1/BTB/POZ_domain;_NPH3_domain
Ha412T4l32002C0S1	HanXRQChr14g0449511	def=Putative_SKP1/BTB/POZ_domain;_NPH3_domain
Ha412T4l11180C0S3	HanXRQChr05g0144101	def=Putative_SLC26A/SulP_transporter
Ha412T4l36685C0S1	HanXRQChr10g0317841	def=Putative_SLC26A/SulP_transporter
Ha412T4l48936C0S1	HanXRQChr15g0479481	def=Putative_S-locus_glycoprotein_domain;_Bulb-type_lectin_domain;_PAN/Apple_domain;_Concanavalin_A-like_lectin/glucanase_domain;_Serine/threonine-protein_kinase
Ha412T4l38407C0S2	HanXRQChr02g0048271	def=Putative_S-locus_glycoprotein_domain;_Bulb-type_lectin_domain;_PAN/Apple_domain;_Protein_kinase-like_domain;_Concanavalin_A-like_lectin/glucanase_domain;_S-receptor-like_serine/threonine-protein_kinase
Ha412T4l1177C0S5	HanXRQChr11g0323121	def=Putative_small_GTPase_superfamily
Ha412T4l12597C0S1	HanXRQChr02g0042421	def=Putative_small_GTPase_superfamily;_Ran_GTPase;_P-loop_containing_nucleoside_triphosphate_hydrolase
Ha412T4l32783C0S1	HanXRQChr04g0121221	def=Putative_SNF2-related
Ha412T4l37549C0S1	HanXRQChr06g0167171	def=Putative_SNF2-related
Ha412T4l20472C0S1	HanXRQChr08g0221881	def=Putative_SNF2-related
Ha412T4l18068C0S1	HanXRQChr10g0309521	def=Putative_squalene_cyclase;_Squalene_cyclase
Ha412T4l1013C0S2	HanXRQChr17g0563811	def=Putative_START-like_domain;_Bet_v_I_type_allergen
Ha412T4l30356C0S3	HanXRQChr08g0236351	def=Putative_sterile_alpha_motif/pointed_domain
Ha412T4l10110C0S1	HanXRQChr12g0381571	def=Putative_sulfiredoxin
Ha412T4l20205C0S1	HanXRQChr03g0075351	def=Putative_SWEET_sugar_transporter
Ha412T4l1789C0S8	HanXRQChr09g0273731	def=Putative_SWEET_sugar_transporter
Ha412T4l2751C0S3	HanXRQChr02g0052111	def=Putative_target_SNARE_coiled-coil_homology_domain
Ha412T4l18557C0S1	HanXRQChr11g0348401	def=Putative_tensin_phosphatase
Ha412T4l17775C0S1	HanXRQChr01g0005841	def=Putative_terpenoid_cyclases/protein_prenyltransferase_alpha-alpha_toroid;_Isoprenoid_synthase_domain
Ha412T4l54336C0S1	HanXRQChr09g0256821	def=Putative_terpenoid_cyclases/protein_prenyltransferase_alpha-alpha_toroid;_Isoprenoid_synthase_domain
Ha412T4l15C0S1	HanXRQChr14g0455441	def=Putative_tetratricopeptide-like_helical_domain
Ha412T4l19856C0S2	HanXRQChr15g0471711	def=Putative_tetratricopeptide-like_helical_domain
Ha412T4l63186C0S1	HanXRQChr15g0475381	def=Putative_tetratricopeptide-like_helical_domain
Ha412T4l5364C0S1	HanXRQChr04g0096761	def=Putative_tetratricopeptide-like_helical_domain;_DNA/RNA-binding_domain
Ha412T4l17138C0S1	HanXRQChr13g0420391	def=Putative_tetratricopeptide-like_helical_domain;_Peptidyl-prolyl_cis-trans_isomerase
Ha412T4l14855C0S1	HanXRQChr03g0079171	def=Putative_tetratricopeptide-like_helical_domain;_Thioredoxin-like_fold
Ha412T4l3340C1S1	HanXRQChr09g0246861	def=Putative_thioredoxin;_Thioredoxin-like_fold
Ha412T4l14051C0S2	HanXRQChr06g0172361	def=Putative_tight_junction_protein_ZO-3;_Galactose_oxidase/kelch
Ha412T4l20538C0S1	HanXRQChr03g0063241	def=Putative_toll/interleukin-1_receptor_homology_(TIR)_domain
Ha412T4l33148C0S4	HanXRQChr09g0241811	def=Putative_toll/interleukin-1_receptor_homology_(TIR)_domain;_NB-ARC;_Heavy_metal-associated_domain
Ha412T4l45312C0S2	HanXRQChr02g0052061	def=Putative_toll/interleukin-1_receptor_homology_(TIR)_domain;_NB-ARC;_Winged_helix-turn-helix_DNA-binding_domain;_Galactose_oxidase
Ha412T4l27007C0S24	HanXRQChr01g0016951	def=Putative_toll/interleukin-1_receptor_homology_(TIR)_domain;_Polyadenylate-binding_protein/Hyperplastic_disc_protein;_NB-ARC;_Winged_helix-turn-helix_DNA-binding_domain;_P-loop_containing_nucleoside_triphosphate_hydrolase;_Leucine-rich_repeat_domain
Ha412T4l22999C0S2	HanXRQChr05g0146221	def=Putative_TRAF-like
Ha412T4l22843C0S1	HanXRQChr07g0205051	def=Putative_transcription_elongation_factor_S-II
Ha412T4l45231C0S1	HanXRQChr05g0150571	def=Putative_transcription_factor
Ha412T4l4260C0S2	HanXRQChr05g0154261	def=Putative_transcription_factor
Ha412T4l19672C0S1	HanXRQChr05g0154261	def=Putative_transcription_factor
Ha412T4l75734C0S1	HanXRQChr08g0229541	def=Putative_transcription_factor
Ha412T4l26457C0S1	HanXRQChr15g0483111	def=Putative_transcription_factor
Ha412T4l10592C0S1	HanXRQChr15g0495861	def=Putative_transcription_factor
Ha412T4l13548C0S4	HanXRQChr16g0503081	def=Putative_transcription_factor
Ha412T4l26653C0S1	HanXRQChr17g0540211	def=Putative_transcription_factor
Ha412T4l3109C0S1	HanXRQChr14g0461031	def=Putative_transcriptional_coactivator/pterin_dehydratase
Ha412T4l6108C0S1	HanXRQChr02g0035011	def=Putative_transferase;_Chloramphenicol_acetyltransferase-like_domain
Ha412T4l24889C0S1	HanXRQChr17g0559381	def=Putative_transferase;_Chloramphenicol_acetyltransferase-like_domain
Ha412T4l477C0S1	HanXRQChr16g0516291	def=Putative_translation_elongation_factor_EF1B
Ha412T4l477C0S2	HanXRQChr16g0516291	def=Putative_translation_elongation_factor_EF1B
Ha412T4l477C0S4	HanXRQChr16g0516291	def=Putative_translation_elongation_factor_EF1B
Ha412T4l549C0S1	HanXRQChr16g0502611	def=Putative_translation_elongation_factor_IF5A
Ha412T4l15597C0S1	HanXRQChr16g0507301	def=Putative_translation_initiation_factor_IF2/IF5
Ha412T4l2207C0S1	HanXRQChr03g0077511	def=Putative_triose_phosphate/phosphoenolpyruvate_translocator;_Sugar_phosphate_transporter_domain
Ha412T4l2702C1S3	HanXRQChr15g0469771	def=Putative_tryptophan_synthase_beta_subunit-like_PLP-dependent_enzyme
Ha412T4l15590C0S13	HanXRQChr13g0418911	def=Putative_tubby_C-terminal-like_domain
Ha412T4l9374C0S1	HanXRQChr02g0053451	def=Putative_tyrosine-protein_kinase
Ha412T4l43172C0S1	HanXRQChr09g0239141	def=Putative_tyrosine-protein_kinase
Ha412T4l32807C0S1	HanXRQChr10g0319221	def=Putative_tyrosine-protein_kinase
Ha412T4l2951C0S4	HanXRQChr11g0332451	def=Putative_tyrosine-protein_kinase
Ha412T4l33582C0S1	HanXRQChr12g0374091	def=Putative_tyrosine-protein_kinase
Ha412T4l80195C0S1	HanXRQChr16g0512931	def=Putative_UBA-like
Ha412T4l4240C0S3	HanXRQChr08g0229051	def=Putative_ubiquitin/SUMO-activating_enzyme_E1;_Ubiquitin-activating_enzyme_E1
Ha412T4l16910C0S1	HanXRQChr10g0313751	def=Putative_ubiquitin_specific_protease
Ha412T4l543C0S1	HanXRQChr09g0268491	def=Putative_ubiquitin-conjugating_enzyme/RWD-like;_Ubiquitin-conjugating_enzyme
Ha412T4l9720C0S1	HanXRQChr13g0415531	def=Putative_UBX_domain-containing_protein_2/7;_Ubiquitin-related_domain
Ha412T4l11193C0S12	HanXRQChr15g0485501	def=Putative_UDP-glucuronosyl/UDP-glucosyltransferase
Ha412T4l244C0S1	HanXRQChr10g0291901	def=Putative_universal_stress_protein_A
Ha412T4l23952C0S1	HanXRQChr09g0267611	def=Putative_vacuolar_import/degradation
Ha412T4l3996C1S1	HanXRQChr01g0031031	def=Putative_vacuolar_protein_sorting-associated_protein_62;_Vacuolar_protein_sorting-associated_protein_13
Ha412T4l1668C0S1	HanXRQChr16g0529251	def=Putative_very-long-chain_3-ketoacyl-CoA_synthase;_Thiolase-like
Ha412T4l2017C0S1	HanXRQChr12g0362891	def=Putative_villin/Gelsolin
Ha412T4l29575C0S1	HanXRQChr02g0032991	def=Putative_WD_repeat_protein_DCAF11/LEC14B
Ha412T4l24227C0S1	HanXRQChr04g0108941	def=Putative_WD40/YVTN_repeat-like-containing_domain
Ha412T4l28189C0S1	HanXRQChr09g0272091	def=Putative_WD40/YVTN_repeat-like-containing_domain
Ha412T4l5524C0S4	HanXRQChr10g0280251	def=Putative_WD40/YVTN_repeat-like-containing_domain
Ha412T4l1980C0S3	HanXRQChr13g0394111	def=Putative_WD40/YVTN_repeat-like-containing_domain
Ha412T4l23610C0S1	HanXRQChr14g0440231	def=Putative_WD40/YVTN_repeat-like-containing_domain
Ha412T4l17833C0S1	HanXRQChr16g0499791	def=Putative_WD40/YVTN_repeat-like-containing_domain
Ha412T4l33448C0S1	HanXRQChr03g0082581	def=Putative_WRKY_domain
Ha412T4l24576C0S1	HanXRQChr07g0191171	def=Putative_WRKY_domain
Ha412T4l36543C0S3	HanXRQChr14g0460621	def=Putative_WRKY_domain
Ha412T4l9121C0S7	HanXRQChr15g0487771	def=Putative_WRKY_domain
Ha412T4l16656C0S1	HanXRQChr12g0362341	def=Putative_WW_domain
Ha412T4l15780C0S1	HanXRQChr08g0226331	def=Putative_zinc/iron_permease
Ha412T4l18643C0S2	HanXRQChr01g0012921	def=Putative_zinc_finger
Ha412T4l29664C0S1	HanXRQChr01g0015191	def=Putative_zinc_finger
Ha412T4l19450C0S2	HanXRQChr02g0038341	def=Putative_zinc_finger
Ha412T4l21870C0S1	HanXRQChr02g0050881	def=Putative_zinc_finger
Ha412T4l21870C0S2	HanXRQChr02g0050881	def=Putative_zinc_finger
Ha412T4l11711C0S1	HanXRQChr03g0065221	def=Putative_zinc_finger
Ha412T4l104880C0S1	HanXRQChr03g0076611	def=Putative_zinc_finger
Ha412T4l22639C1S1	HanXRQChr03g0088391	def=Putative_zinc_finger
Ha412T4l1027C1S1	HanXRQChr04g0100771	def=Putative_zinc_finger
Ha412T4l1027C1S2	HanXRQChr04g0100771	def=Putative_zinc_finger
Ha412T4l31364C0S1	HanXRQChr05g0136641	def=Putative_zinc_finger
Ha412T4l1878C1S2	HanXRQChr05g0139141	def=Putative_zinc_finger
Ha412T4l9407C0S2	HanXRQChr05g0144251	def=Putative_zinc_finger
Ha412T4l20117C0S1	HanXRQChr05g0157871	def=Putative_zinc_finger
Ha412T4l16161C0S1	HanXRQChr06g0178151	def=Putative_zinc_finger
Ha412T4l11621C0S1	HanXRQChr07g0193861	def=Putative_zinc_finger
Ha412T4l15892C0S1	HanXRQChr08g0213251	def=Putative_zinc_finger
Ha412T4l6166C0S1	HanXRQChr08g0223731	def=Putative_zinc_finger
Ha412T4l19578C0S1	HanXRQChr08g0225601	def=Putative_zinc_finger
Ha412T4l108C0S1	HanXRQChr09g0260881	def=Putative_zinc_finger
Ha412T4l23670C0S1	HanXRQChr09g0272261	def=Putative_zinc_finger
Ha412T4l24574C0S4	HanXRQChr10g0282321	def=Putative_zinc_finger
Ha412T4l3890C0S2	HanXRQChr10g0301491	def=Putative_zinc_finger
Ha412T4l19758C0S1	HanXRQChr10g0304831	def=Putative_zinc_finger
Ha412T4l5586C0S1	HanXRQChr11g0351121	def=Putative_zinc_finger
Ha412T4l32619C0S1	HanXRQChr12g0354821	def=Putative_zinc_finger
Ha412T4l48978C0S1	HanXRQChr12g0362971	def=Putative_zinc_finger
Ha412T4l100495C0S1	HanXRQChr12g0365491	def=Putative_zinc_finger
Ha412T4l4538C0S1	HanXRQChr13g0404101	def=Putative_zinc_finger
Ha412T4l59867C0S1	HanXRQChr13g0404781	def=Putative_zinc_finger
Ha412T4l24592C0S1	HanXRQChr13g0422921	def=Putative_zinc_finger
Ha412T4l18035C0S1	HanXRQChr14g0426871	def=Putative_zinc_finger
Ha412T4l13193C0S4	HanXRQChr14g0430841	def=Putative_zinc_finger
Ha412T4l47631C0S1	HanXRQChr14g0434421	def=Putative_zinc_finger
Ha412T4l22706C0S7	HanXRQChr14g0449581	def=Putative_zinc_finger
Ha412T4l8103C0S4	HanXRQChr15g0472821	def=Putative_zinc_finger
Ha412T4l19978C0S1	HanXRQChr15g0477021	def=Putative_zinc_finger
Ha412T4l25274C0S2	HanXRQChr15g0482571	def=Putative_zinc_finger
Ha412T4l19604C0S1	HanXRQChr15g0494381	def=Putative_zinc_finger
Ha412T4l9377C0S2	HanXRQChr16g0531121	def=Putative_zinc_finger
Ha412T4l27379C0S1	HanXRQChr17g0536181	def=Putative_zinc_finger
Ha412T4l14400C0S1	HanXRQChr17g0540751	def=Putative_zinc_finger
Ha412T4l13919C0S1	HanXRQChr17g0544101	def=Putative_zinc_finger
Ha412T4l19612C0S1	HanXRQChr17g0545271	def=Putative_zinc_finger
Ha412T4l16151C0S2	HanXRQChr17g0549361	def=Putative_zinc_finger
Ha412T4l31467C0S1	HanXRQChr17g0559201	def=Putative_zinc_finger
Ha412T4l2387C0S1	HanXRQChr17g0563511	def=Putative_zinc_finger
Ha412T4l20247C0S1	HanXRQChr17g0569241	def=Putative_zinc_finger
Ha412T4l3463C0S1	HanXRQChr04g0117981	def=Uncharacterized_conserved_protein
Ha412T4l2132C0S4	HanXRQChr09g0247451	def=Uncharacterized_conserved_protein
Ha412T4l8273C0S1	HanXRQChr10g0292821	def=Uncharacterized_conserved_protein
Ha412T4l2535C0S1	HanXRQChr14g0455741	def=Uncharacterized_conserved_protein
Ha412T4l24812C0S1	HanXRQChr01g0002371	def=Uncharacterized_protein
Ha412T4l18300C0S1	HanXRQChr01g0005381	def=Uncharacterized_protein
Ha412T4l205C0S3	HanXRQChr01g0019701	def=Uncharacterized_protein
Ha412T4l107458C0S1	HanXRQChr02g0032901	def=Uncharacterized_protein
Ha412T4l94870C0S1	HanXRQChr02g0037261	def=Uncharacterized_protein
Ha412T4l5175C1S2	HanXRQChr02g0041521	def=Uncharacterized_protein
Ha412T4l36120C0S1	HanXRQChr02g0041521	def=Uncharacterized_protein
Ha412T4l9277C0S1	HanXRQChr02g0043571	def=Uncharacterized_protein
Ha412T4l84641C0S1	HanXRQChr02g0049191	def=Uncharacterized_protein
Ha412T4l22755C0S1	HanXRQChr02g0050071	def=Uncharacterized_protein
Ha412T4l22755C0S4	HanXRQChr02g0050071	def=Uncharacterized_protein
Ha412T4l9819C0S1	HanXRQChr03g0060051	def=Uncharacterized_protein
Ha412T4l65690C0S1	HanXRQChr03g0070041	def=Uncharacterized_protein
Ha412T4l14980C0S11	HanXRQChr03g0073341	def=Uncharacterized_protein
Ha412T4l10627C0S1	HanXRQChr03g0076501	def=Uncharacterized_protein
Ha412T4l12746C1S20	HanXRQChr03g0082921	def=Uncharacterized_protein
Ha412T4l6917C0S1	HanXRQChr03g0085691	def=Uncharacterized_protein
Ha412T4l19056C0S1	HanXRQChr04g0103711	def=Uncharacterized_protein
Ha412T4l739C0S1	HanXRQChr05g0130501	def=Uncharacterized_protein
Ha412T4l1235C0S1	HanXRQChr05g0130921	def=Uncharacterized_protein
Ha412T4l13934C0S2	HanXRQChr05g0131091	def=Uncharacterized_protein
Ha412T4l17567C0S3	HanXRQChr06g0171271	def=Uncharacterized_protein
Ha412T4l2648C0S1	HanXRQChr06g0173691	def=Uncharacterized_protein
Ha412T4l58812C0S1	HanXRQChr07g0188071	def=Uncharacterized_protein
Ha412T4l235C1S1	HanXRQChr07g0188441	def=Uncharacterized_protein
Ha412T4l83452C0S1	HanXRQChr08g0209401	def=Uncharacterized_protein
Ha412T4l70C0S3	HanXRQChr08g0213281	def=Uncharacterized_protein
Ha412T4l16441C0S9	HanXRQChr08g0232491	def=Uncharacterized_protein
Ha412T4l22856C0S1	HanXRQChr09g0238201	def=Uncharacterized_protein
Ha412T4l3790C0S1	HanXRQChr09g0255141	def=Uncharacterized_protein
Ha412T4l58537C0S1	HanXRQChr09g0267341	def=Uncharacterized_protein
Ha412T4l27158C0S2	HanXRQChr09g0267731	def=Uncharacterized_protein
Ha412T4l4611C1S9	HanXRQChr10g0299071	def=Uncharacterized_protein
Ha412T4l95022C0S1	HanXRQChr11g0323451	def=Uncharacterized_protein
Ha412T4l14593C0S1	HanXRQChr11g0333311	def=Uncharacterized_protein
Ha412T4l8369C0S4	HanXRQChr11g0334451	def=Uncharacterized_protein
Ha412T4l73619C0S1	HanXRQChr11g0338931	def=Uncharacterized_protein
Ha412T4l4125C0S2	HanXRQChr11g0340991	def=Uncharacterized_protein
Ha412T4l18220C0S1	HanXRQChr11g0351991	def=Uncharacterized_protein
Ha412T4l41261C0S1	HanXRQChr12g0365731	def=Uncharacterized_protein
Ha412T4l1768C0S1	HanXRQChr12g0375161	def=Uncharacterized_protein
Ha412T4l5389C0S3	HanXRQChr12g0381111	def=Uncharacterized_protein
Ha412T4l3466C0S1	HanXRQChr12g0382871	def=Uncharacterized_protein
Ha412T4l90218C0S1	HanXRQChr12g0383261	def=Uncharacterized_protein
Ha412T4l9933C0S7	HanXRQChr13g0386441	def=Uncharacterized_protein
Ha412T4l12434C0S1	HanXRQChr13g0417411	def=Uncharacterized_protein
Ha412T4l12434C0S3	HanXRQChr13g0417411	def=Uncharacterized_protein
Ha412T4l6151C0S1	HanXRQChr13g0420421	def=Uncharacterized_protein
Ha412T4l5690C0S41	HanXRQChr13g0423051	def=Uncharacterized_protein
Ha412T4l25896C0S3	HanXRQChr14g0430191	def=Uncharacterized_protein
Ha412T4l6804C0S3	HanXRQChr14g0459791	def=Uncharacterized_protein
Ha412T4l12758C0S2	HanXRQChr15g0473201	def=Uncharacterized_protein
Ha412T4l28429C0S3	HanXRQChr15g0476931	def=Uncharacterized_protein
Ha412T4l4062C0S1	HanXRQChr15g0493371	def=Uncharacterized_protein
Ha412T4l7972C0S1	HanXRQChr16g0520711	def=Uncharacterized_protein
Ha412T4l5130C0S1	HanXRQChr16g0523301	def=Uncharacterized_protein
Ha412T4l6310C0S1	HanXRQChr17g0533991	def=Uncharacterized_protein
Ha412T4l9827C0S9	HanXRQChr17g0537741	def=Uncharacterized_protein
Ha412T4l474C0S1	HanXRQChr17g0549861	def=Uncharacterized_protein
Ha412T4l27021C0S1	HanXRQChr17g0568211	def=Uncharacterized_protein
Ha412T4l3115C0S1	HanXRQChr00c0702g0576881	def=Uncharacterized_protein
Ha412T4l28470C0S1	HanXRQChr02g0048631	def=Uncharacterized_protein
Ha412T4l33900C0S1	HanXRQChr03g0067021	def=Uncharacterized_protein
Ha412T4l8070C0S1	HanXRQChr04g0102741	def=Uncharacterized_protein
Ha412T4l3606C0S1	HanXRQChr04g0105321	def=Uncharacterized_protein
Ha412T4l4493C0S1	HanXRQChr06g0164941	def=Uncharacterized_protein
Ha412T4l21034C0S1	HanXRQChr06g0179841	def=Uncharacterized_protein
Ha412T4l9743C0S4	HanXRQChr06g0180571	def=Uncharacterized_protein
Ha412T4l52654C0S1	HanXRQChr07g0200261	def=Uncharacterized_protein
Ha412T4l11453C0S1	HanXRQChr08g0215211	def=Uncharacterized_protein
Ha412T4l897C0S1	HanXRQChr09g0241771	def=Uncharacterized_protein
Ha412T4l68805C0S1	HanXRQChr09g0268271	def=Uncharacterized_protein
Ha412T4l18716C0S1	HanXRQChr10g0287071	def=Uncharacterized_protein
Ha412T4l7166C0S4	HanXRQChr10g0296771	def=Uncharacterized_protein
Ha412T4l8122C0S11	HanXRQChr10g0298771	def=Uncharacterized_protein
Ha412T4l46390C0S1	HanXRQChr11g0341131	def=Uncharacterized_protein
Ha412T4l14405C0S1	HanXRQChr11g0347561	def=Uncharacterized_protein
Ha412T4l15410C0S1	HanXRQChr12g0378031	def=Uncharacterized_protein
Ha412T4l2819C0S1	HanXRQChr12g0381031	def=Uncharacterized_protein
Ha412T4l4015C0S1	HanXRQChr12g0381341	def=Uncharacterized_protein
Ha412T4l44270C0S1	HanXRQChr13g0388051	def=Uncharacterized_protein
Ha412T4l18007C0S1	HanXRQChr13g0395291	def=Uncharacterized_protein
Ha412T4l3221C1S1	HanXRQChr14g0451721	def=Uncharacterized_protein
Ha412T4l4530C0S16	HanXRQChr15g0483651	def=Uncharacterized_protein
Ha412T4l5859C1S6	HanXRQChr15g0484351	def=Uncharacterized_protein
Ha412T4l19977C1S6	HanXRQChr16g0497721	def=Uncharacterized_protein
Ha412T4l1666C0S3	HanXRQChr16g0502501	def=Uncharacterized_protein
Ha412T4l23016C0S1	HanXRQChr17g0543681	def=Uncharacterized_protein
Ha412T4l4801C2S17	HanXRQChr17g0544561	def=Uncharacterized_protein
Ha412T4l538C0S1	xxx	xxx
Ha412T4l5917C1S1	xxx	xxx
Ha412T4l9360C0S1	xxx	xxx
Ha412T4l10138C0S1	xxx	xxx
Ha412T4l12717C0S1	xxx	xxx
Ha412T4l12852C0S1	xxx	xxx
Ha412T4l13649C0S1	xxx	xxx
Ha412T4l14453C0S1	xxx	xxx
Ha412T4l14652C0S1	xxx	xxx
Ha412T4l15952C0S1	xxx	xxx
Ha412T4l16684C0S1	xxx	xxx
Ha412T4l17517C0S1	xxx	xxx
Ha412T4l17536C0S1	xxx	xxx
Ha412T4l18843C0S1	xxx	xxx
Ha412T4l19628C0S1	xxx	xxx
Ha412T4l19680C0S1	xxx	xxx
Ha412T4l21396C0S1	xxx	xxx
Ha412T4l23221C0S1	xxx	xxx
Ha412T4l24602C0S1	xxx	xxx
Ha412T4l29595C0S1	xxx	xxx
Ha412T4l30311C0S1	xxx	xxx
Ha412T4l30933C0S1	xxx	xxx
Ha412T4l31525C0S3	xxx	xxx
Ha412T4l32354C0S1	xxx	xxx
Ha412T4l32581C0S1	xxx	xxx
Ha412T4l32853C0S1	xxx	xxx
Ha412T4l33047C0S1	xxx	xxx
Ha412T4l33236C1S1	xxx	xxx
Ha412T4l33905C0S1	xxx	xxx
Ha412T4l34625C0S1	xxx	xxx
Ha412T4l34631C0S2	xxx	xxx
Ha412T4l36290C0S1	xxx	xxx
Ha412T4l36380C0S1	xxx	xxx
Ha412T4l36403C0S1	xxx	xxx
Ha412T4l37171C0S1	xxx	xxx
Ha412T4l38604C0S1	xxx	xxx
Ha412T4l38781C0S1	xxx	xxx
Ha412T4l40055C0S1	xxx	xxx
Ha412T4l40975C0S1	xxx	xxx
Ha412T4l41063C0S1	xxx	xxx
Ha412T4l41155C0S1	xxx	xxx
Ha412T4l41189C0S1	xxx	xxx
Ha412T4l41220C0S1	xxx	xxx
Ha412T4l41352C0S1	xxx	xxx
Ha412T4l41889C0S1	xxx	xxx
Ha412T4l42841C0S1	xxx	xxx
Ha412T4l42906C0S1	xxx	xxx
Ha412T4l43014C0S1	xxx	xxx
Ha412T4l43468C0S1	xxx	xxx
Ha412T4l43909C0S1	xxx	xxx
Ha412T4l44081C0S1	xxx	xxx
Ha412T4l44191C0S1	xxx	xxx
Ha412T4l44670C0S1	xxx	xxx
Ha412T4l45647C0S1	xxx	xxx
Ha412T4l46155C0S1	xxx	xxx
Ha412T4l46409C0S1	xxx	xxx
Ha412T4l46916C0S1	xxx	xxx
Ha412T4l47059C0S1	xxx	xxx
Ha412T4l47238C0S1	xxx	xxx
Ha412T4l47492C0S1	xxx	xxx
Ha412T4l47894C0S1	xxx	xxx
Ha412T4l48231C0S1	xxx	xxx
Ha412T4l48387C0S1	xxx	xxx
Ha412T4l52017C0S1	xxx	xxx
Ha412T4l52039C0S1	xxx	xxx
Ha412T4l52910C0S1	xxx	xxx
Ha412T4l54311C0S1	xxx	xxx
Ha412T4l54570C0S1	xxx	xxx
Ha412T4l54601C0S1	xxx	xxx
Ha412T4l55965C0S1	xxx	xxx
Ha412T4l57361C0S1	xxx	xxx
Ha412T4l57755C0S1	xxx	xxx
Ha412T4l57821C0S1	xxx	xxx
Ha412T4l58235C0S1	xxx	xxx
Ha412T4l58237C0S1	xxx	xxx
Ha412T4l58283C0S1	xxx	xxx
Ha412T4l59885C0S1	xxx	xxx
Ha412T4l60281C0S1	xxx	xxx
Ha412T4l61387C0S1	xxx	xxx
Ha412T4l62445C0S1	xxx	xxx
Ha412T4l62618C0S1	xxx	xxx
Ha412T4l62873C0S1	xxx	xxx
Ha412T4l64414C0S1	xxx	xxx
Ha412T4l66050C0S1	xxx	xxx
Ha412T4l68372C0S1	xxx	xxx
Ha412T4l69549C0S1	xxx	xxx
Ha412T4l70679C0S1	xxx	xxx
Ha412T4l70782C0S1	xxx	xxx
Ha412T4l73424C0S1	xxx	xxx
Ha412T4l75169C0S1	xxx	xxx
Ha412T4l75625C0S1	xxx	xxx
Ha412T4l75753C0S1	xxx	xxx
Ha412T4l77103C0S1	xxx	xxx
Ha412T4l77839C0S1	xxx	xxx
Ha412T4l78065C0S1	xxx	xxx
Ha412T4l81304C0S1	xxx	xxx
Ha412T4l82782C0S1	xxx	xxx
Ha412T4l82988C0S1	xxx	xxx
Ha412T4l83714C0S1	xxx	xxx
Ha412T4l83823C0S1	xxx	xxx
Ha412T4l84517C0S1	xxx	xxx
Ha412T4l85060C0S1	xxx	xxx
Ha412T4l89064C0S1	xxx	xxx
Ha412T4l89895C0S1	xxx	xxx
Ha412T4l91149C0S1	xxx	xxx
Ha412T4l91821C0S1	xxx	xxx
Ha412T4l91898C0S1	xxx	xxx
Ha412T4l93255C0S1	xxx	xxx
Ha412T4l93285C0S1	xxx	xxx
Ha412T4l93528C0S1	xxx	xxx
Ha412T4l97706C0S1	xxx	xxx
Ha412T4l98389C0S1	xxx	xxx
Ha412T4l98861C0S1	xxx	xxx
Ha412T4l100390C0S1	xxx	xxx
Ha412T4l103219C0S1	xxx	xxx
Ha412T4l105776C0S1	xxx	xxx
Ha412T4l107129C0S1	xxx	xxx
Ha412T4l108402C0S1	xxx	xxx
Ha412T4l108998C0S1	xxx	xxx
Ha412T4l109803C0S1	xxx	xxx
Ha412T4l111427C0S1	xxx	xxx
Ha412T4l111528C0S1	xxx	xxx
Ha412T4l111683C0S1	xxx	xxx
Ha412T4l111717C0S1	xxx	xxx
Ha412T4l114032C0S1	xxx	xxx
Ha412T4l114551C0S1	xxx	xxx
Ha412T4l115260C0S1	xxx	xxx
Ha412T4l117628C0S1	xxx	xxx
Ha412T4l118147C0S1	xxx	xxx
Ha412T4l118737C0S1	xxx	xxx
Ha412T4l118813C0S1	xxx	xxx
Ha412T4l120005C0S1	xxx	xxx
Ha412T4l121375C0S1	xxx	xxx
Ha412T4l124001C0S1	xxx	xxx
Ha412T4l124472C0S1	xxx	xxx
Ha412T4l125622C0S1	xxx	xxx
Ha412T4l126229C0S1	xxx	xxx
Ha412T4l126306C0S1	xxx	xxx
Ha412T4l126472C0S1	xxx	xxx
Ha412T4l128624C0S1	xxx	xxx
Ha412T4l128780C0S1	xxx	xxx
Ha412T4l129847C0S1	xxx	xxx
Ha412T4l130023C0S1	xxx	xxx
Ha412T4l130583C0S1	xxx	xxx
Ha412T4l131065C0S1	xxx	xxx
Ha412T4l132439C0S1	xxx	xxx
Ha412T4l135029C0S1	xxx	xxx
Ha412T4l135779C0S1	xxx	xxx
Ha412T4l135834C0S1	xxx	xxx
Ha412T4l136749C0S1	xxx	xxx

## Sheet: Table S3b
ID code according to Rowe and Rieseberg (2014)	ID code according to Badouin et al. (2017)	Annotation accordin to Badouin et al. (2017)
Ha412T4l18303C0S1	HanXRQChr14g0440251	def=Probable_chromatin_remodeling_4
Ha412T4l5263C0S1	HanXRQChr03g0088971	def=Probable_myb-like_transcription_factor_family_protein
Ha412T4l5384C0S1	HanXRQChr11g0346011	def=Probable_pheophorbide_a_oxygenase_family_protein_with_Rieske_[2Fe-2S]_domain
Ha412T4l2152C1S1	HanXRQChr05g0149631	def=Probable_thylakoid_lumenal_29_kDa_protein,_chloroplastic
Ha412T4l1161C1S3	HanXRQChr05g0153781	def=Putative_MIR_motif;_Glycosyltransferase_39-like
Ha412T4l7479C0S3	HanXRQChr04g0113261	def=Probable_(-)-germacrene_D_synthase
Ha412T4l95418C0S1	HanXRQChr07g0196131	def=Probable_11S_globulin_subunit_beta
Ha412T4l4325C0S3	HanXRQChr03g0085891	def=Probable_2-oxoglutarate_(2OG)_and_Fe(II)-dependent_oxygenase_superfamily_protein
Ha412T4l1432C0S1	HanXRQChr17g0538901	def=Probable_3'-5'_exonuclease_domain-containing_protein_/_K_homology_domain-containing_protein_/_KH_domain-containing_protein
Ha412T4l28939C0S1	HanXRQChr13g0419901	def=Probable_3-beta_hydroxysteroid_dehydrogenase/isomerase_family_protein
Ha412T4l9609C0S4	HanXRQChr13g0423581	def=Probable_3-ketoacyl-CoA_synthase_20
Ha412T4l5460C0S1	HanXRQChr17g0536131	def=Probable_3-oxoacyl-[acyl-carrier-protein]_reductase,_chloroplastic
Ha412T4l759C0S1	HanXRQChr10g0297861	def=Probable_3-oxo-Delta(4,5)-steroid_5-beta-reductase
Ha412T4l1653C0S1	HanXRQChr17g0535571	def=Probable_40S_ribosomal_protein_S3a
Ha412T4l3149C0S1	HanXRQChr05g0157551	def=Probable_4-coumarate--CoA_ligase_2
Ha412T4l16101C0S1	HanXRQChr08g0212801	def=Probable_4'-phosphopantetheinyl_transferase_superfamily
Ha412T4l1914C0S1	HanXRQChr03g0088221	def=Probable_50S_ribosomal_protein_L3,_chloroplastic
Ha412T4l322C0S1	HanXRQChr07g0200701	def=Probable_60S_ribosomal_protein_L23a
Ha412T4l2704C0S8	HanXRQChr11g0346771	def=Probable_AAA-type_ATPase_family_protein
Ha412T4l19335C0S1	HanXRQChr13g0425571	def=Probable_AAA-type_ATPase_family_protein
Ha412T4l5603C0S1	HanXRQChr15g0494651	def=Probable_AAA-type_ATPase_family_protein
Ha412T4l22603C0S1	HanXRQChr10g0291921	def=Probable_ABA-responsive_element_binding_protein_3
Ha412T4l11505C0S1	HanXRQChr08g0231151	def=Probable_ABC_transporter_of_the_mitochondrion_1
Ha412T4l15484C0S1	HanXRQChr11g0346171	def=Probable_ABC-2_type_transporter_family_protein
Ha412T4l18993C0S1	HanXRQChr13g0401281	def=Probable_ABC-2_type_transporter_family_protein
Ha412T4l10475C0S2	HanXRQChr09g0267551	def=Probable_abscisic_acid_responsive_element-binding_factor_1
Ha412T4l28293C0S1	HanXRQChr03g0088501	def=Probable_ACC_synthase_10
Ha412T4l17130C0S15	HanXRQChr11g0320961	def=Probable_acetyl-CoA_carboxylase_1
Ha412T4l9783C0S2	HanXRQChr17g0550861	def=Probable_acetyl-CoA_synthetase
Ha412T4l970C0S4	HanXRQChr03g0069451	def=Probable_aconitase_3
Ha412T4l7600C0S9	HanXRQChr02g0047601	def=Probable_ACT_domain_repeat_8
Ha412T4l3780C0S25	HanXRQChr08g0217971	def=Probable_ACT_domain-containing_small_subunit_of_acetolactate_synthase_protein
Ha412T4l14757C0S4	HanXRQChr04g0116481	def=Probable_acyl-activating_enzyme_14
Ha412T4l8984C0S1	HanXRQChr10g0294411	def=Probable_acyl-CoA_N-acyltransferase_with_RING/FYVE/PHD-type_zinc_finger_protein
Ha412T4l18423C0S1	HanXRQChr08g0208971	def=Probable_acyl-CoA_N-acyltransferases_(NAT)_superfamily_protein
Ha412T4l4086C0S2	HanXRQChr17g0565261	def=Probable_acyl-CoA_oxidase_3
Ha412T4l470C0S1	HanXRQChr17g0537111	def=Probable_acyl-CoA-binding_protein
Ha412T4l21951C0S1	HanXRQChr09g0248171	def=Probable_adenine_nucleotide_alpha_hydrolases-like_superfamily_protein
Ha412T4l37377C0S1	HanXRQChr12g0354991	def=Probable_adenine_nucleotide_alpha_hydrolases-like_superfamily_protein
Ha412T4l5661C0S1	HanXRQChr15g0464561	def=Probable_adenine_nucleotide_alpha_hydrolases-like_superfamily_protein
Ha412T4l7892C0S1	HanXRQChr16g0500311	def=Probable_adenine_phosphoribosyltransferase_5
Ha412T4l8852C0S1	HanXRQChr04g0121611	def=Probable_adenosine_deaminases;RNA_binding;RNA_binding;adenosine_deaminases
Ha412T4l89175C0S1	HanXRQChr07g0192661	def=Probable_adenosylmethionine_decarboxylase_family_protein
Ha412T4l8260C0S1	HanXRQChr02g0051851	def=Probable_adenylate_kinase
Ha412T4l129099C0S1	HanXRQChr02g0040571	def=Probable_adenylate_kinase_2,_chloroplastic
Ha412T4l8715C0S1	HanXRQChr05g0136741	def=Probable_ADP-ribosylation_factor_1
Ha412T4l2595C0S2	HanXRQChr09g0267081	def=Probable_AGAMOUS-like_12
Ha412T4l16745C0S6	HanXRQChr15g0484701	def=Probable_AGC_kinase_1.7
Ha412T4l26771C0S1	HanXRQChr05g0148601	def=Probable_agenet_domain-containing_protein
Ha412T4l8072C0S1	HanXRQChr01g0010591	def=Probable_aha1_domain-containing_protein
Ha412T4l7227C0S1	HanXRQChr17g0559451	def=Probable_alanine--tRNA_ligase,_chloroplastic/mitochondrial
Ha412T4l21246C0S2	HanXRQChr17g0539601	def=Probable_alcohol_dehydrogenase_[NADP()]_A
Ha412T4l21246C0S1	HanXRQChr17g0539601	def=Probable_alcohol_dehydrogenase_[NADP()]_A
Ha412T4l22276C0S1	HanXRQChr13g0393411	def=Probable_aldehyde_dehydrogenase_22A1
Ha412T4l2001C0S1	HanXRQChr10g0312481	def=Probable_aldehyde_dehydrogenase_family_7_member_A1
Ha412T4l11568C0S1	HanXRQChr10g0306821	def=Probable_aldolase-type_TIM_barrel_family_protein
Ha412T4l1437C0S1	HanXRQChr14g0438661	def=Probable_allene_oxide_cyclase_3
Ha412T4l49903C0S3	HanXRQChr02g0053861	def=Probable_alpha/beta-Hydrolases_superfamily_protein
Ha412T4l58950C0S1	HanXRQChr02g0053861	def=Probable_alpha/beta-Hydrolases_superfamily_protein
Ha412T4l2037C0S1	HanXRQChr06g0180221	def=Probable_alpha/beta-Hydrolases_superfamily_protein
Ha412T4l2724C1S1	HanXRQChr09g0269901	def=Probable_alpha/beta-Hydrolases_superfamily_protein
Ha412T4l16385C0S1	HanXRQChr17g0536071	def=Probable_alpha/beta-Hydrolases_superfamily_protein
Ha412T4l11746C0S1	HanXRQChr17g0549391	def=Probable_alpha/beta-Hydrolases_superfamily_protein
Ha412T4l6194C0S1	HanXRQChr10g0296941	def=Probable_alpha-fucosidase_A
Ha412T4l1695C0S1	HanXRQChr05g0135521	def=Probable_alpha-glucan_phosphorylase,_H_isozyme
Ha412T4l8999C0S1	HanXRQChr10g0298551	def=Probable_alpha-L-arabinofuranosidase_A
Ha412T4l4672C0S8	HanXRQChr10g0311451	def=Probable_alpha-mannosidase_1
Ha412T4l8504C0S1	HanXRQChr15g0481961	def=Probable_alpha-mannosidase_3
Ha412T4l3550C0S1	HanXRQChr05g0129171	def=Probable_alternative_oxidase_family_protein
Ha412T4l11710C1S4	HanXRQChr14g0446451	def=Probable_amidase_1
Ha412T4l31241C0S1	HanXRQChr06g0183731	def=Probable_amidase_family_protein
Ha412T4l18363C0S3	HanXRQChr15g0472011	def=Probable_amidase_family_protein
Ha412T4l9678C0S1	HanXRQChr17g0556431	def=Probable_amidophosphoribosyltransferase,_chloroplastic
Ha412T4l8321C1S1	HanXRQChr08g0208591	def=Probable_aminodeoxychorismate_synthase,_chloroplastic
Ha412T4l14889C0S2	HanXRQChr03g0078711	def=Probable_aminophospholipid_ATPase_2
Ha412T4l5348C1S2	HanXRQChr01g0022111	def=Probable_AMP-dependent_synthetase_and_ligase_family_protein
Ha412T4l1771C0S1	HanXRQChr09g0253691	def=Probable_AMP-dependent_synthetase_and_ligase_family_protein
Ha412T4l10241C0S1	HanXRQChr08g0207461	def=Probable_ankyrin_repeat_family_protein
Ha412T4l23202C0S1	HanXRQChr08g0212481	def=Probable_ankyrin_repeat_family_protein
Ha412T4l28033C0S1	HanXRQChr08g0212481	def=Probable_ankyrin_repeat_family_protein
Ha412T4l28082C0S1	HanXRQChr12g0367551	def=Probable_ankyrin_repeat_family_protein
Ha412T4l8446C0S1	HanXRQChr05g0143461	def=Probable_ankyrin_repeat_family_protein_with_DHHC_zinc_finger_domain
Ha412T4l59152C0S1	HanXRQChr02g0035701	def=Probable_AP-1_complex_subunit_mu-1
Ha412T4l7286C0S1	HanXRQChr05g0130381	def=Probable_APS-kinase_2
Ha412T4l1048C0S1	HanXRQChr02g0054321	def=Probable_apyrase_2
Ha412T4l4090C1S1	HanXRQChr15g0481221	def=Probable_aquaporin_NIP1-3
Ha412T4l10384C0S1	HanXRQChr16g0499621	def=Probable_ARF_GTPase-activating_protein
Ha412T4l4412C0S7	HanXRQChr03g0082931	def=Probable_arginyl-tRNA_synthetase,_class_Ic
Ha412T4l24750C0S1	HanXRQChr10g0308051	def=Probable_argonaute_family_protein
Ha412T4l14792C0S1	HanXRQChr03g0073611	def=Probable_ARM_repeat_superfamily_protein
Ha412T4l27735C0S1	HanXRQChr03g0078241	def=Probable_ARM_repeat_superfamily_protein
Ha412T4l12701C0S1	HanXRQChr07g0193121	def=Probable_ARM_repeat_superfamily_protein
Ha412T4l476C0S1	HanXRQChr07g0194781	def=Probable_ARM_repeat_superfamily_protein
Ha412T4l11341C0S2	HanXRQChr09g0265921	def=Probable_ARM_repeat_superfamily_protein
Ha412T4l14720C0S1	HanXRQChr10g0305911	def=Probable_ARM_repeat_superfamily_protein
Ha412T4l33780C0S1	HanXRQChr11g0333971	def=Probable_ARM_repeat_superfamily_protein
Ha412T4l18578C0S1	HanXRQChr12g0367121	def=Probable_ARM_repeat_superfamily_protein
Ha412T4l35204C0S1	HanXRQChr15g0464951	def=Probable_ARM_repeat_superfamily_protein
Ha412T4l13875C0S1	HanXRQChr15g0475941	def=Probable_ARM_repeat_superfamily_protein
Ha412T4l7464C0S8	HanXRQChr16g0517601	def=Probable_ARM_repeat_superfamily_protein
Ha412T4l20481C0S1	HanXRQChr16g0531391	def=Probable_armadillo_repeat_only_2
Ha412T4l6332C0S1	HanXRQChr15g0469831	def=Probable_asparagine_synthetase_3
Ha412T4l8995C0S1	HanXRQChr04g0100351	def=Probable_aspartyl_aminopeptidase
Ha412T4l14725C0S1	HanXRQChr17g0552091	def=Probable_associated_molecule_with_the_SH3_domain_of_STAM_3
Ha412T4l72879C0S1	HanXRQChr05g0141851	def=Probable_ataxia_telangiectasia-mutated_and_RAD3-related
Ha412T4l27984C0S1	HanXRQChr01g0026581	def=Probable_ATP_binding_microtubule_motor_family_protein
Ha412T4l10883C0S1	HanXRQChr04g0111281	def=Probable_ATP_citrate_lyase_(ACL)_family_protein
Ha412T4l5591C0S1	HanXRQMTg0579671	def=Probable_ATP_synthase_subunit_a
Ha412T4l9582C0S4	HanXRQChr02g0041541	def=Probable_ATP_synthase_subunit_beta,_chloroplastic_
Ha412T4l1413C0S1	HanXRQChr16g0521041	def=Probable_ATP_synthase_subunit_delta',_mitochondrial
Ha412T4l1303C0S1	HanXRQChr01g0027621	def=Probable_ATPase,_AAA-type,_CDC48_protein
Ha412T4l306C0S1	HanXRQChr05g0129501	def=Probable_ATPase,_F1_complex,_gamma_subunit_protein
Ha412T4l6341C0S4	HanXRQChr07g0196281	def=Probable_ATPase_family_associated_with_various_cellular_activities_(AAA)
Ha412T4l21945C0S2	HanXRQChr17g0537291	def=Probable_ATP-binding_cassette_14
Ha412T4l21945C0S1	HanXRQChr17g0537291	def=Probable_ATP-binding_cassette_14
Ha412T4l23613C0S1	HanXRQChr02g0043111	def=Probable_ATP-binding_cassette_A2
Ha412T4l32566C0S1	HanXRQChr10g0309001	def=Probable_autoinhibited_Ca(2)-ATPase_9
Ha412T4l3603C0S15	HanXRQChr06g0181401	def=Probable_autoinhibited_Ca2_-ATPase,_isoform_8
Ha412T4l2158C0S1	HanXRQChr08g0212131	def=Probable_auxin_efflux_carrier_family_protein
Ha412T4l3677C0S3	HanXRQChr04g0116851	def=Probable_auxin_response_factor_15
Ha412T4l11603C0S1	HanXRQChr02g0034291	def=Probable_auxin_response_factor_4
Ha412T4l5556C0S6	HanXRQChr14g0443651	def=Probable_auxin_response_factor_8
Ha412T4l38989C0S1	HanXRQChr09g0275391	def=Probable_auxin-induced_protein_22A
Ha412T4l6963C0S1	HanXRQChr15g0468661	def=Probable_auxin-induced_protein_22D
Ha412T4l35281C0S1	HanXRQChr08g0231711	def=Probable_auxin-responsive_family_protein
Ha412T4l294C0S1	HanXRQChr07g0186271	def=Probable_basic_endochitinase
Ha412T4l5010C0S6	HanXRQChr01g0021931	def=Probable_basic_helix-loop-helix_(bHLH)_DNA-binding_superfamily_protein
Ha412T4l1593C0S1	HanXRQChr03g0075891	def=Probable_basic_helix-loop-helix_(bHLH)_DNA-binding_superfamily_protein
Ha412T4l16043C0S1	HanXRQChr03g0076161	def=Probable_basic_helix-loop-helix_(bHLH)_DNA-binding_superfamily_protein
Ha412T4l8024C0S1	HanXRQChr04g0109421	def=Probable_basic_helix-loop-helix_(bHLH)_DNA-binding_superfamily_protein
Ha412T4l31041C0S2	HanXRQChr05g0163221	def=Probable_basic_helix-loop-helix_(bHLH)_DNA-binding_superfamily_protein
Ha412T4l52796C0S1	HanXRQChr13g0392901	def=Probable_basic_helix-loop-helix_(bHLH)_DNA-binding_superfamily_protein
Ha412T4l7275C0S1	HanXRQChr14g0438651	def=Probable_basic_helix-loop-helix_(bHLH)_DNA-binding_superfamily_protein
Ha412T4l51068C0S1	HanXRQChr07g0189251	def=Probable_basic_leucine-zipper_6
Ha412T4l489C0S1	HanXRQChr03g0089811	def=Probable_bax_inhibitor-1_family_protein
Ha412T4l30570C0S1	HanXRQChr15g0475781	def=Probable_B-box_type_zinc_finger_protein_with_CCT_domain
Ha412T4l768C1S4	HanXRQChr14g0462071	def=Probable_BCL-2-associated_athanogene_3
Ha412T4l3537C0S3	HanXRQChr11g0327301	def=Probable_BEL1-like_homeodomain_2
Ha412T4l2326C0S1	HanXRQChr01g0014261	def=Probable_BET1P/SFT1P-like_protein_14A
Ha412T4l11170C0S2	HanXRQChr08g0211861	def=Probable_beta_glucosidase_40
Ha412T4l13257C0S1	HanXRQChr06g0169401	def=Probable_beta_glucosidase_42
Ha412T4l5144C0S5	HanXRQChr02g0059361	def=Probable_beta-amylase_1
Ha412T4l19498C0S1	HanXRQChr04g0121061	def=Probable_beta-amylase_7
Ha412T4l39522C0S1	HanXRQChr13g0407161	def=Probable_beta-fructofuranosidase,_insoluble_isoenzyme_CWINV5
Ha412T4l6328C0S14	HanXRQChr07g0185671	def=Probable_beta-glucosidase,_GBA2_type_family_protein
Ha412T4l9244C0S1	HanXRQChr10g0297771	def=Probable_beta-ureidopropionase
Ha412T4l9825C0S1	HanXRQChr10g0293191	def=Probable_beta-xylosidase/alpha-L-arabinofuranosidase_2_EC=3.2.1.55
Ha412T4l7804C0S2	HanXRQChr10g0310041	def=Probable_bifunctional_inhibitor/lipid-transfer_protein/seed_storage_2S_albumin_superfamily_protein
Ha412T4l34195C0S1	HanXRQChr06g0176911	def=Probable_binding
Ha412T4l5892C0S1	HanXRQChr16g0512511	def=Probable_binding_partner_of_acd11_1
Ha412T4l5143C0S1	HanXRQChr17g0547751	def=Probable_BRI1-associated_receptor_kinase
Ha412T4l10542C0S1	HanXRQChr07g0187221	def=Probable_bromo-adjacent_homology_(BAH)_domain-containing_protein
Ha412T4l4799C0S1	HanXRQChr17g0549601	def=Probable_bromodomain_and_extraterminal_domain_protein_9
Ha412T4l6663C0S1	HanXRQChr12g0369531	def=Probable_BTB/POZ/MATH-domains_containing_protein
Ha412T4l2594C0S1	HanXRQChr15g0492461	def=Probable_BTB/POZ_domain-containing_protein
Ha412T4l6779C0S2	HanXRQChr15g0495951	def=Probable_bZIP_transcription_factor_family_protein
Ha412T4l15572C0S3	HanXRQChr02g0059151	def=Probable_C2_domain-containing_protein_/_GRAM_domain-containing_protein
Ha412T4l5379C0S1	HanXRQChr02g0053961	def=Probable_C2H2_and_C2HC_zinc_fingers_superfamily_protein
Ha412T4l24036C0S1	HanXRQChr10g0291861	def=Probable_C2H2-type_zinc_finger_family_protein
Ha412T4l16482C0S1	HanXRQChr01g0020651	def=Probable_ca2_activated_outward_rectifying_K_channel_6
Ha412T4l10651C1S1	HanXRQChr13g0419121	def=Probable_calcineurin_B-like_protein_1
Ha412T4l7996C2S1	HanXRQChr14g0432521	def=Probable_calcineurin-like_metallo-phosphoesterase_superfamily_protein
Ha412T4l5576C1S17	HanXRQChr15g0477721	def=Probable_calcium-binding_allergen_Ole_e_8
Ha412T4l4403C0S1	HanXRQChr17g0555191	def=Probable_calcium-binding_EF-hand_family_protein
Ha412T4l11990C0S4	HanXRQChr08g0212471	def=Probable_calcium-binding_protein_CML16
Ha412T4l11990C0S3	HanXRQChr08g0212471	def=Probable_calcium-binding_protein_CML16
Ha412T4l6262C0S1	HanXRQChr11g0324291	def=Probable_calcium-binding_protein_CML18
Ha412T4l27145C0S3	HanXRQChr05g0129751	def=Probable_calcium-dependent_lipid-binding_(CaLB_domain)_family_protein
Ha412T4l23462C0S1	HanXRQChr08g0212081	def=Probable_calcium-dependent_lipid-binding_(CaLB_domain)_family_protein
Ha412T4l5213C0S1	HanXRQChr14g0432121	def=Probable_calmodulin
Ha412T4l10696C0S2	HanXRQChr01g0029901	def=Probable_calmodulin_binding;transcription_regulators
Ha412T4l6262C0S2	HanXRQChr09g0262211	def=Probable_calmodulin_like_23
Ha412T4l9843C1S1	HanXRQChr13g0405751	def=Probable_calpain-type_cysteine_protease_family
Ha412T4l2743C0S1	HanXRQChr13g0392961	def=Probable_caltractin
Ha412T4l11864C0S1	HanXRQChr03g0083671	def=Probable_carbon-nitrogen_hydrolase_family_protein
Ha412T4l22341C0S1	HanXRQChr16g0498971	def=Probable_carbonyl_reductase_[NADPH]_1_EC=1.1.1.197_EC=1.1.1.189
Ha412T4l62072C0S1	HanXRQChr17g0543331	def=Probable_carboxyesterase_5
Ha412T4l2356C0S1	HanXRQChr16g0508371	def=Probable_casein_kinase_I-like_3
Ha412T4l3676C0S3	HanXRQChr03g0091531	def=Probable_casein_kinase_I-like_6
Ha412T4l3676C0S1	HanXRQChr03g0091531	def=Probable_casein_kinase_I-like_6
Ha412T4l70411C0S1	HanXRQChr03g0085501	def=Probable_cation/H_exchanger_16
Ha412T4l34381C0S1	HanXRQChr10g0308081	def=Probable_cation/H_exchanger_24
Ha412T4l39066C0S1	HanXRQChr07g0192571	def=Probable_cation/hydrogen_exchanger_family_protein
Ha412T4l38339C0S7	HanXRQChr10g0288791	def=Probable_cell_division_cycle_45
Ha412T4l2643C2S7	HanXRQChr10g0278821	def=Probable_cellulose_synthase_A2
Ha412T4l20593C0S2	HanXRQChr15g0467101	def=Probable_cellulose_synthase_A4
Ha412T4l33521C0S1	HanXRQChr02g0054151	def=Probable_cellulose_synthase_like_D4
Ha412T4l33086C0S2	HanXRQChr02g0059551	def=Probable_cellulose_synthase-like_D1
Ha412T4l26366C0S1	HanXRQChr04g0114941	def=Probable_chalcone_synthase_2
Ha412T4l3360C0S1	HanXRQChr04g0097861	def=Probable_chaperone_DnaJ-domain_superfamily_protein
Ha412T4l27202C0S1	HanXRQChr06g0173371	def=Probable_chaperone_DnaJ-domain_superfamily_protein
Ha412T4l16279C0S2	HanXRQChr08g0232821	def=Probable_chaperone_DnaJ-domain_superfamily_protein
Ha412T4l11057C0S1	HanXRQChr16g0508381	def=Probable_chaperone_DnaJ-domain_superfamily_protein
Ha412T4l7452C0S3	HanXRQChr09g0274331	def=Probable_chaperone_protein_ClpD1,_chloroplastic
Ha412T4l1365C0S1	HanXRQChr10g0313581	def=Probable_chaperonin_60_beta
Ha412T4l28997C0S1	HanXRQChr08g0224601	def=Probable_CHASE_domain_containing_histidine_kinase_protein
Ha412T4l2357C0S5	HanXRQChr10g0299511	def=Probable_chloroplast_heat_shock_protein_70-1
Ha412T4l708C0S1	HanXRQChr05g0146641	def=Probable_chloroplastic_drought-induced_stress_protein_of_32_kD
Ha412T4l5746C0S1	HanXRQChr10g0278661	def=Probable_choline_kinase_1
Ha412T4l2064C0S1	HanXRQChr17g0539531	def=Probable_CHY-type/CTCHY-type/RING-type_Zinc_finger_protein
Ha412T4l4514C1S1	HanXRQChr13g0386841	def=Probable_citrate_synthase,_glyoxysomal
Ha412T4l5035C0S1	HanXRQChr15g0493441	def=Probable_class_I_glutamine_amidotransferase-like_superfamily_protein
Ha412T4l8263C0S1	HanXRQChr07g0194841	def=Probable_class_II_aaRS_and_biotin_synthetases_superfamily_protein
Ha412T4l3935C0S1	HanXRQChr11g0342691	def=Probable_class_II_aminoacyl-tRNA_and_biotin_synthetases_superfamily_protein
Ha412T4l1155C0S11	HanXRQChr13g0426371	def=Probable_cleavage/polyadenylation_specificity_factor,_25kDa_subunit
Ha412T4l3627C0S2	HanXRQChr06g0164721	def=Probable_CLP_protease_proteolytic_subunit_2
Ha412T4l14202C0S2	HanXRQChr09g0275361	def=Probable_coatomer,_beta'_subunit
Ha412T4l8448C0S1	HanXRQChr17g0540771	def=Probable_cofactor_assembly,_complex_C_(B6F)
Ha412T4l32165C0S1	HanXRQChr13g0399661	def=Probable_concanavalin_A-like_lectin_protein_kinase_family_protein
Ha412T4l25784C0S1	HanXRQChr16g0516231	def=Probable_concanavalin_A-like_lectin_protein_kinase_family_protein
Ha412T4l26332C0S1	HanXRQChr11g0338181	def=Probable_CONTAINS_InterPro_DOMAIN/s:_Rhodanese-like_(InterPro:IPR001763),_Serine_hydrolase_(InterPro:IPR005645)
Ha412T4l25890C0S1	HanXRQChr04g0107121	def=Probable_CONTAINS_InterPro_DOMAIN/s:_Secretory_pathway_Sec39_(InterPro:IPR013244)
Ha412T4l4801C2S19	HanXRQChr11g0348381	def=Probable_copper_amine_oxidase_family_protein
Ha412T4l8173C0S1	HanXRQChr12g0378131	def=Probable_copper-exporting_ATPase_/_responsive-to-antagonist_1_/_copper-transporting_ATPase_(RAN1)
Ha412T4l10005C0S1	HanXRQChr02g0059471	def=Probable_core-2/I-branching_beta-1,6-N-acetylglucosaminyltransferase_family_protein
Ha412T4l16839C2S1	HanXRQChr04g0125481	def=Probable_core-2/I-branching_beta-1,6-N-acetylglucosaminyltransferase_family_protein
Ha412T4l4155C0S3	HanXRQChr12g0361111	def=Probable_core-2/I-branching_beta-1,6-N-acetylglucosaminyltransferase_family_protein
Ha412T4l6299C0S4	HanXRQChr15g0474401	def=Probable_CRM_family_member_2
Ha412T4l19922C0S1	HanXRQChr04g0110261	def=Probable_cullin-associated_and_neddylation_dissociated
Ha412T4l70449C0S1	HanXRQChr09g0271571	def=Probable_cupredoxin_superfamily_protein
Ha412T4l7198C0S1	HanXRQChr15g0488641	def=Probable_cupredoxin_superfamily_protein
Ha412T4l7391C0S4	HanXRQChr07g0206541	def=Probable_cyclic_nucleotide_gated_channel_1
Ha412T4l28471C0S1	HanXRQChr02g0033961	def=Probable_cyclic_nucleotide_gated_channel_8
Ha412T4l9724C0S1	HanXRQChr12g0381821	def=Probable_CYCLIN_D3;3
Ha412T4l58414C0S1	HanXRQChr02g0046981	def=Probable_cyclin-D3-1
Ha412T4l17259C0S1	HanXRQChr15g0468931	def=Probable_cyclin-dependent_kinase_E-1_EC=2.7.11.23
Ha412T4l17270C0S1	HanXRQChr00c0028g0571151	def=Probable_cyclin-dependent_kinase_inhibitor_4
Ha412T4l22199C0S1	HanXRQChr06g0176921	def=Probable_cystathionine_beta-lyase
Ha412T4l2983C1S1	HanXRQChr05g0156971	def=Probable_cystathionine_beta-synthase_(CBS)_family_protein
Ha412T4l1403C1S1	HanXRQChr01g0008051	def=Probable_cystatin_A
Ha412T4l2752C0S1	HanXRQChr02g0058381	def=Probable_cysteine_proteinase_inhibitor_B
Ha412T4l52867C0S1	HanXRQChr12g0368581	def=Probable_cysteine_proteinases_superfamily_protein
Ha412T4l15076C0S1	HanXRQChr09g0255071	def=Probable_cysteine-rich_RLK_(RECEPTOR-like_protein_kinase)_42
Ha412T4l6274C0S3	HanXRQChr03g0060791	def=Probable_cytidine/deoxycytidylate_deaminase_family_protein
Ha412T4l5242C1S3	HanXRQChr06g0169081	def=Probable_cytidinediphosphate_diacylglycerol_synthase_5
Ha412T4l3641C0S1	HanXRQChr05g0156471	def=Probable_cytochrome_c_biogenesis_protein_family
Ha412T4l36052C0S2	HanXRQMTg0579681	def=Probable_cytochrome_c_oxidase_subunit_2
Ha412T4l14628C0S2	HanXRQMTg0579681	def=Probable_cytochrome_c_oxidase_subunit_2
Ha412T4l14628C0S3	HanXRQMTg0579681	def=Probable_cytochrome_c_oxidase_subunit_2
Ha412T4l1703C0S6	HanXRQChr09g0255971	def=Probable_cytochrome_C1_family
Ha412T4l65273C0S1	HanXRQChr13g0425561	def=Probable_cytochrome_P450,_family_704,_subfamily_A,_polypeptide_2
Ha412T4l75928C0S1	HanXRQChr14g0453391	def=Probable_cytochrome_P450,_family_71,_subfamily_B,_polypeptide_2
Ha412T4l25352C0S1	HanXRQChr03g0072541	def=Probable_cytochrome_P450,_family_71,_subfamily_B,_polypeptide_4
Ha412T4l11288C0S1	HanXRQChr04g0121941	def=Probable_cytochrome_P450,_family_76,_subfamily_C,_polypeptide_2
Ha412T4l3364C0S7	HanXRQChr02g0040021	def=Probable_cytochrome_P450,_family_81,_subfamily_D,_polypeptide_3
Ha412T4l2145C0S4	HanXRQChr08g0232631	def=Probable_cytochrome_P450,_family_82,_subfamily_G,_polypeptide_1
Ha412T4l6295C0S6	HanXRQChr16g0527161	def=Probable_cytochrome_P450,_family_87,_subfamily_A,_polypeptide_6
Ha412T4l117397C0S1	HanXRQChr07g0187731	def=Probable_cytochrome_P450,_family_91,_subfamily_A,_polypeptide_2
Ha412T4l64963C0S1	HanXRQChr11g0333481	def=Probable_cytochrome_P450_71D10
Ha412T4l20049C0S1	HanXRQChr01g0014491	def=Probable_cytochrome_P450_94A1
Ha412T4l3443C2S1	HanXRQChr01g0028241	def=Probable_cytochrome_P450_superfamily_protein
Ha412T4l7131C0S1	HanXRQChr08g0222121	def=Probable_cytochrome_P450_superfamily_protein
Ha412T4l36849C0S1	HanXRQChr16g0530291	def=Probable_cytochrome_P450_superfamily_protein
Ha412T4l21517C0S1	HanXRQChr01g0011191	def=Probable_damaged_DNA_binding_2
Ha412T4l28846C0S3	HanXRQChr05g0157451	def=Probable_D-aminoacyl-tRNA_deacylases
Ha412T4l942C2S5	HanXRQChr06g0165611	def=Probable_DEA(D/H)-box_RNA_helicase_family_protein
Ha412T4l20023C0S1	HanXRQChr12g0371341	def=Probable_DEA(D/H)-box_RNA_helicase_family_protein
Ha412T4l10265C0S3	HanXRQChr04g0095291	def=Probable_DEAD-box_ATP-dependent_RNA_helicase_20
Ha412T4l19866C0S1	HanXRQChr17g0558301	def=Probable_delta-adaptin
Ha412T4l11391C0S2	HanXRQChr09g0247031	def=Probable_DHFS-FPGS_homolog_B
Ha412T4l18574C0S1	HanXRQChr04g0120001	def=Probable_DHHC-type_zinc_finger_family_protein
Ha412T4l25783C0S2	HanXRQChr16g0517801	def=Probable_diacylglycerol_kinase_family_protein
Ha412T4l14045C0S1	HanXRQChr16g0511821	def=Probable_dicer-like_2
Ha412T4l2832C0S1	HanXRQChr10g0312371	def=Probable_dihydrolipoamide_acetyltransferase,_long_form_protein
Ha412T4l9185C0S1	HanXRQChr05g0148211	def=Probable_dihydrolipoyl_dehydrogenase
Ha412T4l9693C0S1	HanXRQChr03g0087091	def=Probable_dihydroxyacetone_kinase
Ha412T4l16663C0S1	HanXRQChr02g0059571	def=Probable_dihydroxy-acid_dehydratase
Ha412T4l23833C0S2	HanXRQChr11g0347301	def=Probable_DNA_(cytosine-5)-methyltransferase_1A
Ha412T4l25962C0S16	HanXRQChr14g0452381	def=Probable_DNA_mismatch_repair_protein_MutS,_type_2
Ha412T4l21043C0S1	HanXRQChr12g0380541	def=Probable_DNA_polymerase_delta_catalytic_subunit
Ha412T4l18765C0S1	HanXRQChr02g0058481	def=Probable_DNA_repair-recombination_protein_(RAD50)
Ha412T4l19705C0S1	HanXRQChr01g0009591	def=Probable_DNA-binding_bromodomain-containing_protein
Ha412T4l19606C0S1	HanXRQChr13g0417951	def=Probable_DNA-binding_bromodomain-containing_protein
Ha412T4l23516C0S1	HanXRQChr08g0231891	def=Probable_DNA-binding_HORMA_family_protein
Ha412T4l15257C0S1	HanXRQChr08g0236301	def=Probable_DNA-binding_protein_phosphatase_1
Ha412T4l24520C0S1	HanXRQChr17g0570571	def=Probable_DNA-directed_DNA_polymerases
Ha412T4l22752C0S1	HanXRQChr01g0011481	def=Probable_DNA-directed_RNA_polymerase_II_subunit_RPB2
Ha412T4l13069C0S1	HanXRQChr07g0198621	def=Probable_dnaJ_domain_;Myb-like_DNA-binding_domain
Ha412T4l7626C0S7	HanXRQChr01g0006131	def=Probable_DNAJ_heat_shock_family_protein
Ha412T4l13350C0S1	HanXRQChr10g0291721	def=Probable_DNAJ_heat_shock_family_protein
Ha412T4l1364C1S2	HanXRQChr17g0570421	def=Probable_DNAJ_heat_shock_family_protein
Ha412T4l2865C0S2	HanXRQChr08g0216981	def=Probable_DNAJ_heat_shock_N-terminal_domain-containing_protein
Ha412T4l23486C0S1	HanXRQChr17g0536391	def=Probable_dnaJ_homolog_subfamily_C_member_2
Ha412T4l5988C0S2	HanXRQChr03g0083101	def=Probable_dof-type_zinc_finger_DNA-binding_family_protein
Ha412T4l8753C0S1	HanXRQChr09g0264041	def=Probable_domain_of_unknown_function_(DUF3598)
Ha412T4l21688C0S4	HanXRQChr12g0358051	def=Probable_double_Clp-N_motif-containing_P-loop_nucleoside_triphosphate_hydrolases_superfamily_protein
Ha412T4l3827C0S1	HanXRQChr16g0532921	def=Probable_dsRNA-binding_protein_5
Ha412T4l14389C0S1	HanXRQChr01g0028801	def=Probable_duplicated_homeodomain-like_superfamily_protein
Ha412T4l3693C1S1	HanXRQChr06g0167061	def=Probable_duplicated_homeodomain-like_superfamily_protein
Ha412T4l3323C0S1	HanXRQChr17g0541901	def=Probable_E3_ubiquitin-protein_ligase_RMA1H1
Ha412T4l10046C0S1	HanXRQChr12g0379201	def=Probable_early-responsive_to_dehydration_stress_protein_(ERD4)
Ha412T4l796C0S1	HanXRQChr15g0481591	def=Probable_early-responsive_to_dehydration_stress_protein_(ERD4)
Ha412T4l76C0S2	HanXRQChr07g0190531	def=Probable_EF_hand_calcium-binding_protein_family
Ha412T4l477C0S3	HanXRQChr16g0513601	def=Probable_elongation_factor_1-gamma
Ha412T4l8725C0S1	HanXRQChr10g0300081	def=Probable_elongation_factor_family_protein
Ha412T4l1429C0S1	HanXRQChr03g0087971	def=Probable_elongation_factor_G-2,_chloroplastic
Ha412T4l6020C0S1	HanXRQChr01g0021361	def=Probable_elongation_factor_P_(EF-P)_family_protein
Ha412T4l53948C0S1	HanXRQChr10g0319281	def=Probable_embryo_defective_2739
Ha412T4l9942C0S1	HanXRQChr10g0319271	def=Probable_embryo_defective_2752
Ha412T4l14133C0S1	HanXRQChr16g0506691	def=Probable_endoglucanase_7
Ha412T4l8787C0S1	HanXRQChr14g0454951	def=Probable_endonuclease/exonuclease/phosphatase_family_protein
Ha412T4l773C0S1	HanXRQChr16g0527351	def=Probable_endoxyloglucan_transferase_A3
Ha412T4l388C0S1	HanXRQChr06g0181591	def=Probable_enolase_1
Ha412T4l19640C1S1	HanXRQChr10g0314731	def=Probable_ENTH/ANTH/VHS_superfamily_protein
Ha412T4l1251C0S1	HanXRQChr07g0193051	def=Probable_ER_lumen_protein_retaining_receptor_family_protein
Ha412T4l4418C0S1	HanXRQChr03g0067211	def=Probable_ethanolamine-phosphate_cytidylyltransferase
Ha412T4l934C0S1	HanXRQChr14g0447461	def=Probable_ethylene_insensitive_3_family_protein
Ha412T4l9411C0S1	HanXRQChr16g0528941	def=Probable_ethylene_response_DNA_binding_factor_3
Ha412T4l21037C0S1	HanXRQChr05g0153661	def=Probable_eukaryotic_aspartyl_protease_family_protein
Ha412T4l9099C0S10	HanXRQChr11g0322521	def=Probable_eukaryotic_aspartyl_protease_family_protein
Ha412T4l9099C0S3	HanXRQChr12g0373311	def=Probable_eukaryotic_aspartyl_protease_family_protein
Ha412T4l32855C0S3	HanXRQChr13g0400201	def=Probable_eukaryotic_aspartyl_protease_family_protein
Ha412T4l5063C0S10	HanXRQChr03g0089371	def=Probable_eukaryotic_translation_initiation_factor_2_subunit_1
Ha412T4l2738C0S1	HanXRQChr01g0023891	def=Probable_eukaryotic_translation_initiation_factor_2_subunit_3
Ha412T4l3090C0S3	HanXRQChr11g0352181	def=Probable_eukaryotic_translation_initiation_factor_3_subunit_B
Ha412T4l2329C0S12	HanXRQChr16g0514341	def=Probable_eukaryotic_translation_initiation_factor_5
Ha412T4l16137C0S1	HanXRQChr03g0082511	def=Probable_exocyst_subunit_exo70_family_protein_G1
Ha412T4l1210C0S1	HanXRQChr11g0327881	def=Probable_exopolygalacturonase
Ha412T4l30616C0S1	HanXRQChr15g0491231	def=Probable_exostosin_family_protein
Ha412T4l803C0S1	HanXRQChr14g0460101	def=Probable_expansin_A8
Ha412T4l6745C0S1	HanXRQChr17g0553561	def=Probable_expansin_B3
Ha412T4l29516C0S1	HanXRQChr08g0222741	def=Probable_expansin-B18
Ha412T4l3606C1S1	HanXRQChr17g0559441	def=Probable_expansin-like_A1
Ha412T4l3350C0S3	HanXRQChr14g0447931	def=Probable_extra-large_G-protein_1
Ha412T4l10043C0S1	HanXRQChr02g0056421	def=Probable_FACT_complex_subunit_SSRP1
Ha412T4l33784C0S1	HanXRQChr16g0513361	def=Probable_F-actin-capping_protein_subunit_alpha
Ha412T4l16597C0S1	HanXRQChr16g0510671	def=Probable_FAD/NAD(P)-binding_oxidoreductase_family_protein
Ha412T4l61868C0S1	HanXRQChr03g0092551	def=Probable_FAD-binding_Berberine_family_protein
Ha412T4l20248C0S1	HanXRQChr09g0263661	def=Probable_F-box/RNI-like_superfamily_protein
Ha412T4l6860C0S1	HanXRQChr13g0397461	def=Probable_ferredoxin,_root_R-B1
Ha412T4l381C0S1	HanXRQChr10g0294611	def=Probable_ferredoxin-1,_chloroplastic
Ha412T4l2830C0S1	HanXRQChr14g0440361	def=Probable_ferric_reduction_oxidase_7
Ha412T4l12879C0S1	HanXRQChr05g0155311	def=Probable_ferric_reduction_oxidase_8
Ha412T4l14263C0S1	HanXRQChr10g0286481	def=Probable_flavin_containing_amine_oxidoreductase_family
Ha412T4l8350C0S3	HanXRQChr12g0355641	def=Probable_flavin-binding_monooxygenase_family_protein
Ha412T4l11672C0S3	HanXRQChr14g0430831	def=Probable_flavonoid_3',5'-hydroxylase_2
Ha412T4l3143C1S1	HanXRQChr16g0497731	def=Probable_flavonol_4'-sulfotransferase
Ha412T4l105243C0S1	HanXRQChr09g0273821	def=Probable_floricaula_protein
Ha412T4l16427C0S1	HanXRQChr15g0490881	def=Probable_FMN-linked_oxidoreductases_superfamily_protein
Ha412T4l5247C0S1	HanXRQChr13g0391791	def=Probable_FRAGILE_HISTIDINE_TRIAD
Ha412T4l1908C2S11	HanXRQChr08g0229151	def=Probable_fructose-2,6-bisphosphatase
Ha412T4l8809C0S1	HanXRQChr06g0179431	def=Probable_FTSH_protease_7
Ha412T4l8247C0S1	HanXRQChr12g0354431	def=Probable_FUNCTIONS_IN:_molecular_function_unknown
Ha412T4l1155C0S3	HanXRQChr05g0156751	def=Probable_G_protein_coupled_receptor
Ha412T4l2780C0S1	HanXRQChr09g0268821	def=Probable_GA_requiring_3
Ha412T4l31038C0S1	HanXRQChr14g0450711	def=Probable_galactose_oxidase/kelch_repeat_superfamily_protein
Ha412T4l31973C0S1	HanXRQChr15g0492491	def=Probable_galactose_oxidase/kelch_repeat_superfamily_protein
Ha412T4l10911C0S1	HanXRQChr16g0523861	def=Probable_galactose_oxidase/kelch_repeat_superfamily_protein
Ha412T4l8571C0S2	HanXRQChr11g0337301	def=Probable_galactosyltransferase_family_protein
Ha412T4l1314C0S1	HanXRQChr09g0269011	def=Probable_gamma_carbonic_anhydrase_1
Ha412T4l2510C0S1	HanXRQChr16g0530641	def=Probable_gamma_carbonic_anhydrase_2
Ha412T4l16153C0S1	HanXRQChr04g0114151	def=Probable_GAMMA-TUBULIN_COMPLEX_PROTEIN_4
Ha412T4l3644C0S1	HanXRQChr14g0430041	def=Probable_GAST1_protein_homolog_1
Ha412T4l7101C0S1	HanXRQChr14g0452691	def=Probable_GATA_transcription_factor_10
Ha412T4l28718C0S1	HanXRQChr06g0168981	def=Probable_GATA_transcription_factor_4
Ha412T4l20245C0S1	HanXRQChr15g0496001	def=Probable_GDA1/CD39_nucleoside_phosphatase_family_protein
Ha412T4l28275C0S1	HanXRQChr01g0016581	def=Probable_GDSL-like_Lipase/Acylhydrolase_family_protein
Ha412T4l31250C0S4	HanXRQChr07g0199951	def=Probable_GDSL-like_Lipase/Acylhydrolase_superfamily_protein
Ha412T4l380C0S1	HanXRQChr09g0276071	def=Probable_GDSL-like_Lipase/Acylhydrolase_superfamily_protein
Ha412T4l8567C0S1	HanXRQChr14g0445561	def=Probable_germacrene_A_synthase_1
Ha412T4l10478C0S1	HanXRQChr06g0177131	def=Probable_global_transcription_factor_group_B1
Ha412T4l5993C0S1	HanXRQChr09g0272811	def=Probable_glucan_synthase-like_8
Ha412T4l3192C1S1	HanXRQChr17g0570301	def=Probable_glucosyl_transferase_family_8
Ha412T4l7849C0S2	HanXRQChr17g0533681	def=Probable_glutamate--cysteine_ligase,_chloroplastic
Ha412T4l2203C0S53	HanXRQChr06g0179741	def=Probable_glutamine-fructose-6-phosphate_transaminase_(isomerizing)s;sugar_binding;transaminases
Ha412T4l5515C0S6	HanXRQChr16g0508691	def=Probable_glutamine-tRNA_ligase,_putative_/_glutaminyl-tRNA_synthetase,_putative_/_GlnRS,_putative
Ha412T4l27476C0S1	HanXRQChr09g0259941	def=Probable_glutaredoxin_family_protein
Ha412T4l15807C0S1	HanXRQChr09g0254921	def=Probable_glutaredoxin-C6
Ha412T4l4158C0S1	HanXRQChr11g0348901	def=Probable_glutathione_S-transferase
Ha412T4l14289C0S1	HanXRQChr04g0118211	def=Probable_glutathione_S-transferase_F3
Ha412T4l9843C1S5	HanXRQChr08g0218541	def=Probable_glycerol-3-phosphate_dehydrogenase,_mitochondrial
Ha412T4l20075C0S3	HanXRQChr06g0176431	def=Probable_glycinamide_ribonucleotide_(GAR)_synthetase
Ha412T4l367C0S2	HanXRQChr06g0167231	def=Probable_glycine_cleavage_system_H_protein,_mitochondrial
Ha412T4l13808C0S4	HanXRQChr16g0521111	def=Probable_glycine-tRNA_ligases
Ha412T4l28679C0S1	HanXRQChr10g0309461	def=Probable_glycogen_synthase_2
Ha412T4l15445C0S4	HanXRQChr14g0446561	def=Probable_glycoside_hydrolase_family_2_protein
Ha412T4l27381C0S1	HanXRQChr17g0536301	def=Probable_glycosyl_hydrolase_family_85
Ha412T4l2953C0S1	HanXRQChr14g0440531	def=Probable_glycosyl_hydrolase_superfamily_protein
Ha412T4l38062C0S1	HanXRQChr16g0525651	def=Probable_glycosyl_hydrolase_superfamily_protein
Ha412T4l7078C0S1	HanXRQChr02g0053981	def=Probable_glycosyl_hydrolases_family_31_protein
Ha412T4l11557C0S1	HanXRQChr03g0087861	def=Probable_glycosyl_hydrolases_family_32_protein
Ha412T4l15382C0S1	HanXRQChr14g0448861	def=Probable_golgi_alpha-mannosidase_II
Ha412T4l4012C1S1	HanXRQChr03g0087001	def=Probable_Golgi_transport_protein_1
Ha412T4l34420C0S1	HanXRQChr07g0201261	def=Probable_groES-like_zinc-binding_dehydrogenase_family_protein
Ha412T4l19315C0S1	HanXRQChr03g0079811	def=Probable_GTP1/OBG_family_protein
Ha412T4l6364C0S1	HanXRQChr13g0407421	def=Probable_GTP-binding_family_protein
Ha412T4l16096C0S1	HanXRQChr05g0151221	def=Probable_GTP-binding_protein,_HflX
Ha412T4l16502C0S1	HanXRQChr05g0149471	def=Probable_GTP-binding_protein_OBGC2
Ha412T4l7800C0S1	HanXRQChr07g0186201	def=Probable_GTP-binding_protein_yptV3
Ha412T4l12938C0S1	HanXRQChr05g0153601	def=Probable_HAD-superfamily_hydrolase,_subfamily_IG,_5'-nucleotidase
Ha412T4l29030C0S1	HanXRQChr04g0116821	def=Probable_HAESA-like_1
Ha412T4l5296C0S1	HanXRQChr05g0143001	def=Probable_haloacid_dehalogenase-like_hydrolase_(HAD)_superfamily_protein
Ha412T4l4716C0S1	HanXRQChr09g0258621	def=Probable_haloacid_dehalogenase-like_hydrolase_(HAD)_superfamily_protein
Ha412T4l3450C0S1	HanXRQChr09g0271011	def=Probable_haloacid_dehalogenase-like_hydrolase_(HAD)_superfamily_protein
Ha412T4l8664C0S1	HanXRQChr14g0438731	def=Probable_HEAT_repeat-containing_protein
Ha412T4l10604C0S3	HanXRQChr06g0172411	def=Probable_heat_shock_factor_protein_HSF8
Ha412T4l953C0S1	HanXRQChr13g0408441	def=Probable_heat_shock_protein_81-3
Ha412T4l16950C0S1	HanXRQChr16g0519411	def=Probable_heat_shock_transcription_factor_A4A
Ha412T4l16252C0S2	HanXRQChr12g0378811	def=Probable_heat_stress_transcription_factor_B-1
Ha412T4l1193C0S1	HanXRQChr10g0300861	def=Probable_heavy_metal_transport/detoxification_superfamily_protein
Ha412T4l10362C0S1	HanXRQChr11g0339531	def=Probable_heavy_metal_transport/detoxification_superfamily_protein
Ha412T4l26232C0S1	HanXRQChr12g0375901	def=Probable_heavy_metal_transport/detoxification_superfamily_protein
Ha412T4l30324C0S1	HanXRQChr15g0469421	def=Probable_helicase_domain-containing_protein_/_IBR_domain-containing_protein_/_zinc_finger_protein-related
Ha412T4l17950C0S1	HanXRQChr14g0433531	def=Probable_helicase_protein_with_RING/U-box_domain
Ha412T4l7898C0S1	HanXRQChr13g0393421	def=Probable_high_chlorophyll_fluorescent_107
Ha412T4l30337C0S1	HanXRQChr14g0437461	def=Probable_high-affinity_K_transporter_1
Ha412T4l8568C0S69	HanXRQChr11g0326491	def=Probable_histone_acetyltransferase_of_the_CBP_family_1
Ha412T4l14265C0S1	HanXRQChr12g0355321	def=Probable_histone_acetyltransferase_of_the_GNAT_family_2
Ha412T4l3661C0S1	HanXRQChr16g0512191	def=Probable_histone_deacetylase_1
Ha412T4l20857C0S3	HanXRQChr02g0058821	def=Probable_histone-binding_protein_RBBP7
Ha412T4l8751C0S3	HanXRQChr06g0181001	def=Probable_holocarboxylase_synthase_1
Ha412T4l8269C0S1	HanXRQChr15g0475501	def=Probable_homeobox-leucine_zipper_protein_family
Ha412T4l20280C0S1	HanXRQChr13g0396801	def=Probable_homeobox-leucine_zipper_protein_HOX10
Ha412T4l27715C0S2	HanXRQChr09g0240781	def=Probable_homeodomain-like_superfamily_protein
Ha412T4l14609C0S2	HanXRQChr17g0538151	def=Probable_homeodomain-like_superfamily_protein
Ha412T4l17013C0S1	HanXRQChr09g0247251	def=Probable_homeotic_gene_regulator
Ha412T4l23514C0S1	HanXRQChr13g0424511	def=Probable_homolog_of_human_DNA_ligase_iv-binding_protein_XRCC4
Ha412T4l15371C0S2	HanXRQChr10g0283131	def=Probable_homolog_of_yeast_autophagy_18_(ATG18)_G
Ha412T4l14538C0S1	HanXRQChr05g0141771	def=Probable_HXXXD-type_acyl-transferase_family_protein
Ha412T4l30011C0S1	HanXRQChr05g0146781	def=Probable_HXXXD-type_acyl-transferase_family_protein
Ha412T4l19022C0S1	HanXRQChr09g0264291	def=Probable_hypothetical_protein_1
Ha412T4l21571C0S1	HanXRQChr08g0220321	def=Probable_IKI3_family_protein
Ha412T4l14024C0S1	HanXRQChr05g0145131	def=Probable_ILITYHIA
Ha412T4l6804C0S1	HanXRQChr02g0038541	def=Probable_immunoglobulin_E-set_superfamily_protein
Ha412T4l15140C0S1	HanXRQChr04g0095431	def=Probable_inactive_beta-glucosidase_14
Ha412T4l1155C0S4	HanXRQChr09g0262971	def=Probable_indole-3-acetic_acid_inducible_9
Ha412T4l25078C0S1	HanXRQChr16g0521201	def=Probable_inflorescence_meristem_receptor-like_kinase_2
Ha412T4l27324C0S1	HanXRQChr10g0292021	def=Probable_INO80_ortholog
Ha412T4l26464C0S1	HanXRQChr03g0083601	def=Probable_inositol-tetrakisphosphate_1-kinase_5_EC=2.7.1.159_{ECO:0000305}
Ha412T4l4455C0S1	HanXRQChr10g0289411	def=Probable_insulinase_(Peptidase_family_M16)_family_protein
Ha412T4l29481C0S1	HanXRQChr04g0112481	def=Probable_insulinase_(Peptidase_family_M16)_protein
Ha412T4l20249C0S2	HanXRQChr15g0486571	def=Probable_iron-regulated_protein_3
Ha412T4l35232C0S1	HanXRQChr14g0461161	def=Probable_isochorismate_synthase_2
Ha412T4l33320C0S1	HanXRQChr01g0024851	def=Probable_jojoba_acyl_CoA_reductase-related_male_sterility_protein
Ha412T4l11229C0S14	HanXRQChr08g0208901	def=Probable_K_uptake_permease_6
Ha412T4l7407C0S1	HanXRQChr16g0526211	def=Probable_ketol-acid_reductoisomerase,_chloroplastic
Ha412T4l10880C0S3	HanXRQChr04g0102931	def=Probable_KH_domain-containing_protein
Ha412T4l20553C0S1	HanXRQChr05g0130781	def=Probable_kinesin_1
Ha412T4l10893C0S8	HanXRQChr04g0114691	def=Probable_kinesin_4
Ha412T4l52194C0S1	HanXRQChr16g0506381	def=Probable_kinesin_motor_family_protein
Ha412T4l36176C0S1	HanXRQChr17g0560691	def=Probable_kinesin-like_protein_NACK1
Ha412T4l16923C0S2	HanXRQChr12g0381741	def=Probable_laccase_2
Ha412T4l16923C0S3	HanXRQChr12g0378591	def=Probable_laccase-4
Ha412T4l17108C0S1	HanXRQChr10g0277671	def=Probable_lariat_debranching_enzyme
Ha412T4l11510C0S1	HanXRQChr11g0339681	def=Probable_L-ascorbate_oxidase
Ha412T4l15239C0S1	HanXRQChr13g0423211	def=Probable_leucine_carboxyl_methyltransferase
Ha412T4l22761C0S1	HanXRQChr01g0000101	def=Probable_leucine-rich_receptor-like_protein_kinase_family_protein
Ha412T4l24001C0S1	HanXRQChr09g0260581	def=Probable_leucine-rich_receptor-like_protein_kinase_family_protein
Ha412T4l2566C0S1	HanXRQChr10g0307431	def=Probable_leucine-rich_receptor-like_protein_kinase_family_protein
Ha412T4l39666C0S1	HanXRQChr11g0352421	def=Probable_leucine-rich_receptor-like_protein_kinase_family_protein
Ha412T4l1983C0S2	HanXRQChr12g0377181	def=Probable_leucine-rich_receptor-like_protein_kinase_family_protein
Ha412T4l25598C0S1	HanXRQChr15g0471911	def=Probable_leucine-rich_receptor-like_protein_kinase_family_protein
Ha412T4l3530C0S1	HanXRQChr17g0549631	def=Probable_leucine-rich_receptor-like_protein_kinase_family_protein
Ha412T4l1425C0S1	HanXRQChr01g0017291	def=Probable_leucine-rich_repeat_(LRR)_family_protein
Ha412T4l30792C0S1	HanXRQChr04g0096361	def=Probable_leucine-rich_repeat_(LRR)_family_protein
Ha412T4l39614C0S1	HanXRQChr17g0565511	def=Probable_leucine-rich_repeat_(LRR)_family_protein
Ha412T4l23796C0S1	HanXRQChr03g0064871	def=Probable_leucine-rich_repeat_protein_kinase_family_protein
Ha412T4l25159C0S1	HanXRQChr03g0071801	def=Probable_leucine-rich_repeat_protein_kinase_family_protein
Ha412T4l25710C0S1	HanXRQChr04g0124451	def=Probable_leucine-rich_repeat_protein_kinase_family_protein
Ha412T4l15215C0S1	HanXRQChr07g0204111	def=Probable_leucine-rich_repeat_protein_kinase_family_protein
Ha412T4l9995C0S1	HanXRQChr08g0209301	def=Probable_leucine-rich_repeat_protein_kinase_family_protein
Ha412T4l20582C0S3	HanXRQChr10g0307821	def=Probable_leucine-rich_repeat_protein_kinase_family_protein
Ha412T4l10731C0S1	HanXRQChr12g0355821	def=Probable_leucine-rich_repeat_protein_kinase_family_protein
Ha412T4l26262C0S1	HanXRQChr12g0382451	def=Probable_leucine-rich_repeat_protein_kinase_family_protein
Ha412T4l20142C0S1	HanXRQChr15g0491721	def=Probable_leucine-rich_repeat_protein_kinase_family_protein
Ha412T4l41278C0S1	HanXRQChr17g0540631	def=Probable_leucine-rich_repeat_protein_kinase_family_protein
Ha412T4l13036C0S1	HanXRQChr10g0305541	def=Probable_leucine-rich_repeat_transmembrane_protein_kinase
Ha412T4l30044C0S1	HanXRQChr17g0551911	def=Probable_leucine-rich_repeat_transmembrane_protein_kinase_family_protein
Ha412T4l38675C0S1	HanXRQChr08g0228291	def=Probable_licodione_synthase
Ha412T4l20394C0S2	HanXRQChr14g0450321	def=Probable_like_SEX4_1
Ha412T4l4188C0S4	HanXRQChr15g0472931	def=Probable_LIM_domain-containing_protein
Ha412T4l15634C0S1	HanXRQChr04g0107951	def=Probable_lipase_class_3_family_protein
Ha412T4l20873C0S1	HanXRQChr12g0358451	def=Probable_lipoyl_synthase,_chloroplastic
Ha412T4l55114C0S1	HanXRQChr10g0289531	def=Probable_lipoyl_synthase,_mitochondrial
Ha412T4l14492C0S1	HanXRQChr09g0261191	def=Probable_LOCATED_IN:_cellular_component_unknown
Ha412T4l32370C0S1	HanXRQChr17g0543821	def=Probable_LOCATED_IN:_chloroplast
Ha412T4l6053C0S1	HanXRQChr03g0071661	def=Probable_long-chain_acyl-CoA_synthetase_7
Ha412T4l9337C0S1	HanXRQChr17g0556491	def=Probable_LRR_receptor-like_serine/threonine-protein_kinase_At4g20940
Ha412T4l1281C0S1	HanXRQChr17g0534321	def=Probable_luminal-binding_protein
Ha412T4l9666C0S1	HanXRQChr08g0212931	def=Probable_lysm_domain_GPI-anchored_protein_1_precursor
Ha412T4l1907C0S2	HanXRQChr05g0158441	def=Probable_MA3_domain-containing_protein
Ha412T4l35299C0S1	HanXRQChr05g0163521	def=Probable_MADS-box_transcription_factor_27
Ha412T4l4281C0S1	HanXRQChr17g0551151	def=Probable_magnesium_transporter_6
Ha412T4l7671C0S1	HanXRQChr14g0453731	def=Probable_magnesium-chelatase_subunit_ChlD,_chloroplastic
Ha412T4l9612C0S1	HanXRQChr04g0124511	def=Probable_major_facilitator_superfamily_protein
Ha412T4l19159C0S1	HanXRQChr09g0260951	def=Probable_major_facilitator_superfamily_protein
Ha412T4l1681C0S2	HanXRQChr09g0275441	def=Probable_major_facilitator_superfamily_protein
Ha412T4l4873C0S1	HanXRQChr10g0296481	def=Probable_major_facilitator_superfamily_protein
Ha412T4l13529C0S4	HanXRQChr12g0366661	def=Probable_major_facilitator_superfamily_protein
Ha412T4l3505C0S1	HanXRQChr13g0402361	def=Probable_major_facilitator_superfamily_protein
Ha412T4l11164C0S1	HanXRQChr14g0452521	def=Probable_major_facilitator_superfamily_protein
Ha412T4l155C0S1	HanXRQChr03g0091431	def=Probable_malate_dehydrogenase
Ha412T4l45206C0S1	HanXRQChr02g0039241	def=Probable_mannan_endo-1,4-beta-mannosidase_2
Ha412T4l9446C0S1	HanXRQChr05g0144441	def=Probable_MATE_efflux_family_protein
Ha412T4l28795C0S1	HanXRQChr09g0262481	def=Probable_MATE_efflux_family_protein
Ha412T4l37309C0S1	HanXRQChr10g0277591	def=Probable_MATE_efflux_family_protein
Ha412T4l25241C0S1	HanXRQChr13g0397391	def=Probable_maternal_effect_embryo_arrest_18
Ha412T4l5562C0S1	HanXRQChr17g0534221	def=Probable_mediator_complex,_subunit_Med10
Ha412T4l18880C0S1	HanXRQChr16g0508311	def=Probable_metallo-hydrolase/oxidoreductase_superfamily_protein
Ha412T4l8682C0S1	HanXRQChr15g0469951	def=Probable_metallopeptidase_M24_family_protein
Ha412T4l7931C0S1	HanXRQChr01g0010261	def=Probable_methylthioribose-1-phosphate_isomerase
Ha412T4l2259C0S1	HanXRQChr14g0437051	def=Probable_methyltransferase_MT-A70_family_protein
Ha412T4l16990C0S1	HanXRQChr03g0072921	def=Probable_methyltransferases
Ha412T4l13948C0S1	HanXRQChr09g0259671	def=Probable_mevalonate_kinase
Ha412T4l15052C0S1	HanXRQChr07g0187741	def=Probable_minichromosome_maintenance_(MCM2/3/5)_family_protein
Ha412T4l4573C0S1	HanXRQChr04g0124771	def=Probable_mitochondria_fission_1_protein
Ha412T4l9160C0S1	HanXRQChr01g0013231	def=Probable_mitochondrial_transcription_termination_factor_family_protein
Ha412T4l1619C4S10	HanXRQChr09g0249921	def=Probable_mitochondrially_targeted_single-stranded_DNA_binding_protein
Ha412T4l1449C0S1	HanXRQChr10g0319011	def=Probable_mitochondrial-processing_peptidase_subunit_alpha_EC=1.10.2.2
Ha412T4l16395C0S9	HanXRQChr17g0560541	def=Probable_mitogen_activated_protein_kinase_kinase_kinase-related
Ha412T4l37806C0S1	HanXRQChr08g0229941	def=Probable_mitogen-activated_protein_kinase_3
Ha412T4l5827C0S3	HanXRQChr05g0129091	def=Probable_mo25_family_protein
Ha412T4l15177C0S1	HanXRQChr06g0180651	def=Probable_molybdopterin_biosynthesis_CNX1_protein_/_molybdenum_cofactor_biosynthesis_enzyme_CN
Ha412T4l7836C0S6	HanXRQChr07g0198871	def=Probable_monodehydroascorbate_reductase_4
Ha412T4l829C0S1	HanXRQChr09g0276561	def=Probable_mRNA_splicing_factor,_thioredoxin-like_U5_snRNP
Ha412T4l14160C0S1	HanXRQChr01g0005531	def=Probable_multidrug_resistance-associated_protein_13
Ha412T4l2841C0S1	HanXRQChr14g0462711	def=Probable_multidrug_resistance-associated_protein_14
Ha412T4l4721C1S3	HanXRQChr03g0077671	def=Probable_multidrug_resistance-associated_protein_3
Ha412T4l2851C0S7	HanXRQChr01g0014931	def=Probable_multidrug_resistance-associated_protein_5
Ha412T4l35000C0S1	HanXRQChr09g0266431	def=Probable_MUTL-homologue_1
Ha412T4l48105C0S1	HanXRQChr09g0239571	def=Probable_MUTS_homolog_7
Ha412T4l37598C0S2	HanXRQChr15g0482591	def=Probable_myb_domain_protein_74
Ha412T4l7264C0S1	HanXRQChr09g0261841	def=Probable_myosin,_putative
Ha412T4l5853C0S1	HanXRQChr16g0526111	def=Probable_myosin_1
Ha412T4l10342C0S1	HanXRQChr01g0010681	def=Probable_myosin_heavy_chain-related
Ha412T4l22325C0S3	HanXRQChr15g0490171	def=Probable_NAC_domain_containing_protein_100
Ha412T4l3739C0S1	HanXRQChr03g0079641	def=Probable_NAC_domain_containing_protein_19
Ha412T4l19294C0S1	HanXRQChr05g0156601	def=Probable_NAC_domain_containing_protein_2
Ha412T4l19201C0S3	HanXRQChr15g0487841	def=Probable_NAC_domain_containing_protein_3
Ha412T4l1525C0S1	HanXRQChr12g0362371	def=Probable_NAC_domain_containing_protein_83
Ha412T4l1317C0S17	HanXRQChr14g0440241	def=Probable_N-acetylglucosamine-1-phosphate_uridylyltransferase_1
Ha412T4l17324C0S2	HanXRQChr10g0278011	def=Probable_N-acetyl-l-glutamate_kinase
Ha412T4l2420C0S1	HanXRQChr01g0014941	def=Probable_NAD(P)-binding_Rossmann-fold_superfamily_protein
Ha412T4l6311C0S1	HanXRQChr06g0170251	def=Probable_NAD(P)-binding_Rossmann-fold_superfamily_protein
Ha412T4l9374C0S2	HanXRQChr16g0512431	def=Probable_NAD(P)-binding_Rossmann-fold_superfamily_protein
Ha412T4l62527C0S1	HanXRQChr01g0005071	def=Probable_NAD(P)H_dehydrogenase_B2
Ha412T4l12587C0S1	HanXRQChr03g0091441	def=Probable_NAD(P)-linked_oxidoreductase_superfamily_protein
Ha412T4l4987C0S1	HanXRQChr04g0125411	def=Probable_NAD(P)-linked_oxidoreductase_superfamily_protein
Ha412T4l29716C0S1	HanXRQChr15g0475281	def=Probable_NADH_dehydrogenase_[ubiquinone]_flavoprotein_1,_mitochondrial_EC=1.6.99.3
Ha412T4l1573C0S1	HanXRQChr13g0410711	def=Probable_NADH_dehydrogenase_[ubiquinone]_iron-sulfur_protein_7,_mitochondrial_EC=1.6.99.3
Ha412T4l65737C0S1	HanXRQChr13g0389731	def=Probable_NADH_kinase
Ha412T4l4454C0S1	HanXRQChr14g0444641	def=Probable_NADH-ubiquinone_oxidoreductase_75_kDa_subunit,_mitochondrial_EC=1.6.99.3
Ha412T4l4454C0S16	HanXRQChr14g0444641	def=Probable_NADH-ubiquinone_oxidoreductase_75_kDa_subunit,_mitochondrial_EC=1.6.99.3
Ha412T4l20521C0S2	HanXRQMTg0579201	def=Probable_NADH-ubiquinone_oxidoreductase_chain_4
Ha412T4l8942C0S1	HanXRQChr04g0115661	def=Probable_nagB/RpiA/CoA_transferase-like_superfamily_protein
Ha412T4l34200C0S3	HanXRQChr02g0046161	def=Probable_NB-ARC_domain-containing_disease_resistance_protein
Ha412T4l12206C0S1	HanXRQChr07g0189491	def=Probable_nicotinamidase_1
Ha412T4l31822C0S1	HanXRQChr16g0532681	def=Probable_nijmegen_breakage_syndrome_1
Ha412T4l27448C0S1	HanXRQChr12g0383701	def=Probable_nitrate_transporter2.5
Ha412T4l14736C0S1	HanXRQChr09g0247601	def=Probable_nitrilase/cyanide_hydratase_and_apolipoprotein_N-acyltransferase_family_protein
Ha412T4l30699C0S1	HanXRQChr01g0016051	def=Probable_nodulin_MtN21_/EamA-like_transporter_family_protein
Ha412T4l15739C0S1	HanXRQChr15g0486461	def=Probable_nodulin_MtN21_/EamA-like_transporter_family_protein
Ha412T4l13391C0S1	HanXRQChr01g0028511	def=Probable_NOL1/NOP2/sun_family_protein
Ha412T4l6281C0S1	HanXRQChr10g0280811	def=Probable_non-intrinsic_ABC_protein_4
Ha412T4l955C0S1	HanXRQChr07g0200621	def=Probable_NRAMP_metal_ion_transporter_6
Ha412T4l30652C0S1	HanXRQChr07g0195371	def=Probable_NRAMP_metal_ion_transporter_family_protein
Ha412T4l3640C0S1	HanXRQChr09g0265141	def=Probable_nucleic_acid_binding;sequence-specific_DNA_binding_transcription_factors;zinc_ion_binding
Ha412T4l2876C0S1	HanXRQChr02g0048911	def=Probable_nucleic_acid-binding,_OB-fold-like_protein
Ha412T4l11317C0S1	HanXRQChr05g0158451	def=Probable_nucleic_acid-binding,_OB-fold-like_protein
Ha412T4l5529C0S1	HanXRQChr11g0320581	def=Probable_nucleolar_protein_gar2-related
Ha412T4l26393C0S1	HanXRQChr03g0075241	def=Probable_nucleoporin,_Nup133/Nup155-like
Ha412T4l8278C0S1	HanXRQChr03g0083161	def=Probable_nucleoporin_autopeptidase
Ha412T4l3398C0S1	HanXRQChr03g0082091	def=Probable_nucleosome_assembly_protein_1-like_4
Ha412T4l9682C0S1	HanXRQChr10g0277661	def=Probable_nucleotide-diphospho-sugar_transferases_superfamily_protein
Ha412T4l20730C0S2	HanXRQChr09g0258921	def=Probable_nudix_hydrolase_homolog_21
Ha412T4l6495C0S1	HanXRQChr17g0549261	def=Probable_nudix_hydrolase_homolog_8
Ha412T4l6340C0S1	HanXRQChr10g0314961	def=Probable_NUP50_(Nucleoporin_50_kDa)_protein
Ha412T4l24700C0S1	HanXRQChr03g0061071	def=Probable_O-Glycosyl_hydrolases_family_17_protein
Ha412T4l29010C0S1	HanXRQChr10g0310321	def=Probable_O-Glycosyl_hydrolases_family_17_protein
Ha412T4l5695C0S2	HanXRQChr01g0003611	def=Probable_oligopeptide_transporter
Ha412T4l1743C1S1	HanXRQChr10g0279821	def=Probable_O-methyltransferase_1
Ha412T4l9743C0S1	HanXRQChr15g0477651	def=Probable_O-methyltransferase_family_protein
Ha412T4l22334C0S3	HanXRQChr14g0431721	def=Probable_outer_membrane_OMP85_family_protein
Ha412T4l4816C0S1	HanXRQChr17g0555731	def=Probable_oxidoreductase,_zinc-binding_dehydrogenase_family_protein
Ha412T4l18230C0S1	HanXRQChr10g0312981	def=Probable_oxoprolinase_1
Ha412T4l7856C0S1	HanXRQChr09g0272171	def=Probable_pantothenate_kinase_2
Ha412T4l25289C0S1	HanXRQChr10g0306951	def=Probable_papain_family_cysteine_protease
Ha412T4l3179C0S2	HanXRQChr05g0144291	def=Probable_papD-like_superfamily_protein
Ha412T4l5036C1S1	HanXRQChr07g0197531	def=Probable_PDI-like_1-3
Ha412T4l5193C0S1	HanXRQChr01g0011491	def=Probable_PDI-like_1-4
Ha412T4l22406C0S1	HanXRQChr10g0303111	def=Probable_pectin_lyase-like_superfamily_protein
Ha412T4l22991C0S1	HanXRQChr12g0363741	def=Probable_pectin_lyase-like_superfamily_protein
Ha412T4l60428C0S1	HanXRQChr12g0376171	def=Probable_pectinesterase_11
Ha412T4l458C0S1	HanXRQChr11g0324741	def=Probable_pectinesterase_2
Ha412T4l61024C0S1	HanXRQChr02g0041051	def=Probable_pentatricopeptide_(PPR)_repeat-containing_protein
Ha412T4l17039C0S2	HanXRQChr03g0093931	def=Probable_pentatricopeptide_repeat_(PPR)_superfamily_protein
Ha412T4l45484C0S1	HanXRQChr05g0162401	def=Probable_pentatricopeptide_repeat_(PPR)_superfamily_protein
Ha412T4l33435C0S1	HanXRQChr06g0185091	def=Probable_pentatricopeptide_repeat_(PPR)_superfamily_protein
Ha412T4l37214C0S1	HanXRQChr08g0207951	def=Probable_pentatricopeptide_repeat_(PPR)_superfamily_protein
Ha412T4l67043C0S1	HanXRQChr09g0274981	def=Probable_pentatricopeptide_repeat_(PPR)_superfamily_protein
Ha412T4l93631C0S1	HanXRQChr16g0509721	def=Probable_pentatricopeptide_repeat_(PPR)_superfamily_protein
Ha412T4l51791C0S1	HanXRQChr16g0519091	def=Probable_pentatricopeptide_repeat_(PPR)_superfamily_protein
Ha412T4l38389C0S1	HanXRQChr09g0273131	def=Probable_pentatricopeptide_repeat_(PPR-like)_superfamily_protein
Ha412T4l5311C3S3	HanXRQChr17g0542461	def=Probable_pentatricopeptide_repeat_(PPR-like)_superfamily_protein
Ha412T4l23134C0S1	HanXRQChr10g0289391	def=Probable_PENTATRICOPEPTIDE_REPEAT_596
Ha412T4l14945C0S7	HanXRQChr13g0398941	def=Probable_peptidase_M50_family_protein
Ha412T4l5526C0S2	HanXRQChr02g0046581	def=Probable_peptidase_S24/S26A/S26B/S26C_family_protein
Ha412T4l3358C0S1	HanXRQChr16g0527661	def=Probable_peptide_transporter_2
Ha412T4l8698C0S1	HanXRQChr02g0059221	def=Probable_peptide_transporter_3
Ha412T4l16690C0S1	HanXRQChr14g0430681	def=Probable_peptidyl-prolyl_cis-trans_isomerase_/_cyclophilin-40_(CYP40)_/_rotamase
Ha412T4l19053C0S1	HanXRQChr02g0057071	def=Probable_peptidyl-tRNA_hydrolase_family_protein
Ha412T4l3959C0S3	HanXRQChr05g0149531	def=Probable_peptidyl-tRNA_hydrolase_II_(PTH2)_family_protein
Ha412T4l13122C0S1	HanXRQChr04g0105061	def=Probable_peroxidase_N1
Ha412T4l3848C0S2	HanXRQChr13g0393831	def=Probable_peroxidase_superfamily_protein
Ha412T4l26421C0S1	HanXRQChr14g0461791	def=Probable_peroxidase_superfamily_protein
Ha412T4l8896C0S1	HanXRQChr12g0359011	def=Probable_peroxin_10
Ha412T4l21015C0S1	HanXRQChr02g0040551	def=Probable_peroxisome_1
Ha412T4l15138C0S3	HanXRQChr12g0360831	def=Probable_pex2/Pex12_N-terminal_domain-containing_protein_/_zinc_finger_(C3HC4-type_RING_finger)_
Ha412T4l12465C0S1	HanXRQChr15g0495341	def=Probable_pfkB-like_carbohydrate_kinase_family_protein
Ha412T4l10659C0S1	HanXRQChr10g0309851	def=Probable_PHD_finger_protein_ALFIN-LIKE_5
Ha412T4l633C0S1	HanXRQChr02g0059191	def=Probable_phosphate_1
Ha412T4l9502C0S18	HanXRQChr15g0483151	def=Probable_phosphatidylinositol-4-phosphate_5-kinase_2
Ha412T4l9631C0S1	HanXRQChr14g0454821	def=Probable_phosphoadenosine_phosphosulfate_(PAPS)_reductase_family_protein
Ha412T4l20689C0S1	HanXRQChr14g0455181	def=Probable_phosphoenolpyruvate_carboxylase_kinase_2
Ha412T4l3018C0S1	HanXRQChr02g0046681	def=Probable_phosphoenolpyruvate_carboxylase-related_kinase_2
Ha412T4l14917C0S1	HanXRQChr16g0518061	def=Probable_phosphofructokinase_5
Ha412T4l2956C0S3	HanXRQChr16g0516901	def=Probable_phosphofructokinase_family_protein
Ha412T4l8384C0S1	HanXRQChr15g0475611	def=Probable_phosphoinositide_4-kinase_gamma_7
Ha412T4l5890C0S2	HanXRQChr02g0044241	def=Probable_phosphoinositide_phosphatase_family_protein
Ha412T4l18492C0S1	HanXRQChr01g0000591	def=Probable_phospholipid-transporting_ATPase_IM
Ha412T4l795C0S1	HanXRQChr10g0298731	def=Probable_phosphomethylpyrimidine_synthase
Ha412T4l18851C0S1	HanXRQChr17g0540071	def=Probable_phosphoribosylformylglycinamidine_cyclo-ligase,_chloroplast_/_phosphoribosyl-aminoimidazol
Ha412T4l12094C0S1	HanXRQChr03g0093181	def=Probable_phosphotyrosine_protein_phosphatases_superfamily_protein
Ha412T4l1352C0S1	HanXRQChr03g0083391	def=Probable_photosystem_I_reaction_center_subunit_II,_chloroplastic
Ha412T4l273C1S1	HanXRQChr13g0408961	def=Probable_photosystem_I_reaction_center_subunit_IV,_chloroplastic
Ha412T4l32751C0S1	HanXRQChr06g0174321	def=Probable_phototropic-responsive_NPH3_family_protein
Ha412T4l23749C0S1	HanXRQChr10g0279331	def=Probable_phototropic-responsive_NPH3_family_protein
Ha412T4l17512C0S1	HanXRQChr10g0303381	def=Probable_phox-associated_domain;Phox-like;Sorting_nexin,_C-terminal
Ha412T4l1422C0S3	HanXRQChr16g0506831	def=Probable_phytepsin
Ha412T4l6714C0S1	HanXRQChr06g0179221	def=Probable_phytochrome-associated_protein_2
Ha412T4l3659C0S1	HanXRQChr15g0497361	def=Probable_phytoene_dehydrogenase,_chloroplastic/chromoplastic
Ha412T4l9679C0S1	HanXRQChr05g0156501	def=Probable_phytohormone-binding_protein
Ha412T4l4110C0S1	HanXRQChr12g0376281	def=Probable_phytosulfokine_4_precursor
Ha412T4l4110C0S2	HanXRQChr12g0376281	def=Probable_phytosulfokine_4_precursor
Ha412T4l10187C0S1	HanXRQChr02g0035791	def=Probable_plant_intracellular_ras_group-related_LRR_1
Ha412T4l14336C0S1	HanXRQChr04g0125391	def=Probable_plant_invertase/pectin_methylesterase_inhibitor_superfamily
Ha412T4l108C0S4	HanXRQChr14g0461541	def=Probable_plant_invertase/pectin_methylesterase_inhibitor_superfamily_protein
Ha412T4l6508C0S3	HanXRQChr17g0544341	def=Probable_plant_neutral_invertase_family_protein
Ha412T4l49263C0S1	HanXRQChr17g0544341	def=Probable_plant_neutral_invertase_family_protein
Ha412T4l9707C1S1	HanXRQChr12g0374411	def=Probable_plant_U-Box_15
Ha412T4l27928C0S1	HanXRQChr09g0271781	def=Probable_plant_U-box_38
Ha412T4l20789C0S3	HanXRQChr08g0207551	def=Probable_plant_U-box_45
Ha412T4l2161C0S1	HanXRQChr01g0019421	def=Probable_plasma_membrane_intrinsic_protein_2
Ha412T4l632C0S1	HanXRQChr14g0452841	def=Probable_plasma_membrane_intrinsic_protein_2A
Ha412T4l632C0S2	HanXRQChr14g0452841	def=Probable_plasma_membrane_intrinsic_protein_2A
Ha412T4l6764C0S1	HanXRQChr13g0393011	def=Probable_plastidic_pyruvate_kinase_beta_subunit_1
Ha412T4l6821C0S2	HanXRQChr06g0185051	def=Probable_plastid-lipid_associated_protein_PAP_/_fibrillin_family_protein
Ha412T4l31139C0S1	HanXRQChr17g0534821	def=Probable_pleckstrin_homology_(PH)_domain-containing_protein
Ha412T4l12490C0S1	HanXRQChr17g0535661	def=Probable_pleckstrin_homology_(PH)_domain-containing_protein
Ha412T4l15084C0S1	HanXRQChr10g0317581	def=Probable_pleiotropic_drug_resistance_4
Ha412T4l14372C0S1	HanXRQChr02g0032591	def=Probable_pleiotropic_drug_resistance_protein_1
Ha412T4l21781C0S1	HanXRQChr02g0046691	def=Probable_P-loop_containing_nucleoside_triphosphate_hydrolases_superfamily_protein
Ha412T4l22065C0S2	HanXRQChr05g0151611	def=Probable_P-loop_containing_nucleoside_triphosphate_hydrolases_superfamily_protein
Ha412T4l41599C0S1	HanXRQChr08g0226071	def=Probable_P-loop_containing_nucleoside_triphosphate_hydrolases_superfamily_protein
Ha412T4l9056C0S2	HanXRQChr08g0229281	def=Probable_P-loop_containing_nucleoside_triphosphate_hydrolases_superfamily_protein
Ha412T4l788C0S1	HanXRQChr09g0267171	def=Probable_P-loop_containing_nucleoside_triphosphate_hydrolases_superfamily_protein
Ha412T4l25040C0S2	HanXRQChr10g0308241	def=Probable_P-loop_containing_nucleoside_triphosphate_hydrolases_superfamily_protein
Ha412T4l23040C0S2	HanXRQChr11g0327241	def=Probable_P-loop_containing_nucleoside_triphosphate_hydrolases_superfamily_protein
Ha412T4l8436C0S1	HanXRQChr15g0492541	def=Probable_P-loop_containing_nucleoside_triphosphate_hydrolases_superfamily_protein
Ha412T4l231C0S1	HanXRQChr10g0290021	def=Probable_pollen-specific_protein_SF3
Ha412T4l26293C0S3	HanXRQChr17g0555341	def=Probable_potassium_transporter_1
Ha412T4l2874C0S2	HanXRQChr10g0309491	def=Probable_PREFOLDIN_1
Ha412T4l2360C0S1	HanXRQChr04g0097891	def=Probable_pre-mRNA-processing-splicing_factor
Ha412T4l7305C0S1	HanXRQChr09g0260691	def=Probable_preprotein_translocase_SecA_family_protein
Ha412T4l31065C0S1	HanXRQChr07g0198461	def=Probable_profilin_family_protein
Ha412T4l7165C0S12	HanXRQChr04g0120461	def=Probable_proline--tRNA_ligase
Ha412T4l897C1S11	HanXRQChr17g0546121	def=Probable_proteasome_component_(PCI)_domain_protein
Ha412T4l2027C0S2	HanXRQChr09g0277241	def=Probable_proteasome_subunit_alpha_type-5
Ha412T4l2845C0S1	HanXRQChr16g0526461	def=Probable_proteasome_subunit_beta_type-2
Ha412T4l14466C0S1	HanXRQChr08g0220781	def=Probable_protein_affected_traf&#64257;cking_2
Ha412T4l3129C0S1	HanXRQChr03g0091711	def=Probable_protein_argonaute_16
Ha412T4l4093C0S2	HanXRQChr08g0233271	def=Probable_protein_CWC15_homolog
Ha412T4l7343C0S1	HanXRQChr01g0024731	def=Probable_protein_kinase_family_protein
Ha412T4l24247C0S1	HanXRQChr03g0091131	def=Probable_protein_kinase_family_protein
Ha412T4l17318C0S1	HanXRQChr08g0235621	def=Probable_protein_kinase_family_protein
Ha412T4l15744C0S1	HanXRQChr11g0344921	def=Probable_protein_kinase_family_protein
Ha412T4l31371C0S1	HanXRQChr06g0173601	def=Probable_protein_kinase_protein_with_adenine_nucleotide_alpha_hydrolases-like_domain
Ha412T4l82766C0S1	HanXRQChr08g0217961	def=Probable_protein_kinase_protein_with_adenine_nucleotide_alpha_hydrolases-like_domain
Ha412T4l25402C0S1	HanXRQChr01g0009511	def=Probable_protein_kinase_superfamily_protein
Ha412T4l5694C0S8	HanXRQChr02g0058581	def=Probable_protein_kinase_superfamily_protein
Ha412T4l23112C0S1	HanXRQChr03g0089581	def=Probable_protein_kinase_superfamily_protein
Ha412T4l15667C0S1	HanXRQChr04g0128001	def=Probable_protein_kinase_superfamily_protein
Ha412T4l33723C0S1	HanXRQChr04g0128311	def=Probable_protein_kinase_superfamily_protein
Ha412T4l13253C0S1	HanXRQChr05g0128941	def=Probable_protein_kinase_superfamily_protein
Ha412T4l6145C0S1	HanXRQChr05g0140591	def=Probable_protein_kinase_superfamily_protein
Ha412T4l10343C0S2	HanXRQChr05g0143371	def=Probable_protein_kinase_superfamily_protein
Ha412T4l34863C0S1	HanXRQChr05g0157721	def=Probable_protein_kinase_superfamily_protein
Ha412T4l2885C0S1	HanXRQChr08g0213341	def=Probable_protein_kinase_superfamily_protein
Ha412T4l7205C0S1	HanXRQChr08g0213371	def=Probable_protein_kinase_superfamily_protein
Ha412T4l1708C0S1	HanXRQChr09g0246431	def=Probable_protein_kinase_superfamily_protein
Ha412T4l24932C0S1	HanXRQChr09g0249301	def=Probable_protein_kinase_superfamily_protein
Ha412T4l32492C0S1	HanXRQChr09g0276881	def=Probable_protein_kinase_superfamily_protein
Ha412T4l4528C0S7	HanXRQChr13g0410901	def=Probable_protein_kinase_superfamily_protein
Ha412T4l4528C0S2	HanXRQChr13g0410901	def=Probable_protein_kinase_superfamily_protein
Ha412T4l14665C0S2	HanXRQChr13g0412291	def=Probable_protein_kinase_superfamily_protein
Ha412T4l9304C0S1	HanXRQChr14g0437181	def=Probable_protein_kinase_superfamily_protein
Ha412T4l32469C0S1	HanXRQChr14g0462511	def=Probable_protein_kinase_superfamily_protein
Ha412T4l32932C0S1	HanXRQChr16g0504361	def=Probable_protein_kinase_superfamily_protein
Ha412T4l23071C0S1	HanXRQChr16g0529871	def=Probable_protein_kinase_superfamily_protein
Ha412T4l4590C0S1	HanXRQChr12g0386241	def=Probable_protein_MEI2-like_4
Ha412T4l16843C0S1	HanXRQChr01g0027831	def=Probable_protein_phosphatase_2A_regulatory_B_subunit_family_protein
Ha412T4l11600C0S1	HanXRQChr14g0439281	def=Probable_protein_phosphatase_2C_29
Ha412T4l12846C0S5	HanXRQChr10g0303991	def=Probable_protein_phosphatase_2C_40
Ha412T4l15883C0S1	HanXRQChr09g0248001	def=Probable_protein_phosphatase_2C_6
Ha412T4l57947C0S1	HanXRQChr16g0514931	def=Probable_protein_phosphatase_2C_78
Ha412T4l12846C0S1	HanXRQChr02g0037691	def=Probable_protein_phosphatase_2C_family_protein
Ha412T4l1492C0S1	HanXRQChr11g0340081	def=Probable_protein_phosphatase_2C_family_protein
Ha412T4l20104C0S1	HanXRQChr16g0510191	def=Probable_protein_phosphatase_2C_family_protein
Ha412T4l10950C0S1	HanXRQChr17g0551841	def=Probable_protein_phosphatase_2C_family_protein
Ha412T4l41914C0S1	HanXRQChr02g0050101	def=Probable_protein_PPLZ02
Ha412T4l3024C0S1	HanXRQChr08g0230031	def=Probable_protein_prenylyltransferase_superfamily_protein
Ha412T4l15681C0S1	HanXRQChr17g0539551	def=Probable_protein_prenylyltransferase_superfamily_protein
Ha412T4l30723C0S1	HanXRQChr10g0279951	def=Probable_protein_ROOT_HAIR_DEFECTIVE_3_homolog_1
Ha412T4l5778C0S1	HanXRQChr16g0507681	def=Probable_protein_serine/threonine_phosphatases;protein_kinases;catalytics;cAMP-dependent_protein_kinase_regulators;ATP_binding;p
Ha412T4l646C0S1	HanXRQChr17g0566961	def=Probable_protein_SRC2
Ha412T4l8058C0S1	HanXRQChr17g0536341	def=Probable_protein_TIC_55,_chloroplastic
Ha412T4l10870C0S1	HanXRQChr11g0325251	def=Probable_protein_with_RING/U-box_and_TRAF-like_domains
Ha412T4l7841C0S5	HanXRQChr08g0220531	def=Probable_proton-dependent_oligopeptide_transport_(POT)_family_protein
Ha412T4l3737C0S1	HanXRQChr05g0154341	def=Probable_psbP-like_protein_1
Ha412T4l10638C0S1	HanXRQChr06g0183761	def=Probable_pseudouridine_synthase/archaeosine_transglycosylase-like_family_protein
Ha412T4l2561C0S1	HanXRQChr11g0339821	def=Probable_pseudouridine_synthase_and_archaeosine_transglycosylase_(PUA)_domain-containing_protein
Ha412T4l34506C0S1	HanXRQChr04g0115611	def=Probable_pseudouridine_synthase_family_protein
Ha412T4l3632C0S1	HanXRQChr12g0379361	def=Probable_purple_acid_phosphatase_17
Ha412T4l28537C0S2	HanXRQChr12g0367211	def=Probable_putative_E3_ubiquitin-protein_ligase_LIN-1
Ha412T4l3658C0S1	HanXRQChr13g0405581	def=Probable_pyridoxal_phosphate_(PLP)-dependent_transferases_superfamily_protein
Ha412T4l12948C0S1	HanXRQChr15g0466031	def=Probable_pyrimidin_4
Ha412T4l13438C0S1	HanXRQChr13g0418801	def=Probable_pyrimidine_2
Ha412T4l4621C0S1	HanXRQChr13g0426481	def=Probable_pyruvate_dehydrogenase_E1_alpha
Ha412T4l5689C0S1	HanXRQChr10g0299561	def=Probable_RAB_GTPase_11C
Ha412T4l65609C0S1	HanXRQChr09g0275171	def=Probable_RAD3-like_DNA-binding_helicase_protein
Ha412T4l17650C0S1	HanXRQChr16g0509301	def=Probable_radical_SAM_superfamily_protein
Ha412T4l7688C0S1	HanXRQChr02g0050811	def=Probable_ran_BP2/NZF_zinc_finger-like_superfamily_protein
Ha412T4l12066C0S3	HanXRQChr02g0047931	def=Probable_ras-related_small_GTP-binding_family_protein
Ha412T4l19713C0S5	HanXRQChr09g0243061	def=Probable_receptor_like_protein_41
Ha412T4l24347C0S9	HanXRQChr10g0280381	def=Probable_receptor_like_protein_47
Ha412T4l48363C0S1	HanXRQChr10g0291451	def=Probable_receptor_like_protein_48
Ha412T4l24171C0S1	HanXRQChr10g0316731	def=Probable_receptor_like_protein_51
Ha412T4l24206C0S1	HanXRQChr15g0497391	def=Probable_receptor-like_protein_kinase
Ha412T4l10420C0S1	HanXRQChr12g0355141	def=Probable_RED_family_protein
Ha412T4l20118C0S2	HanXRQChr02g0039901	def=Probable_regulator_of_chromosome_condensation_(RCC1)_family_with_FYVE_zinc_finger_domain
Ha412T4l2041C0S1	HanXRQChr15g0491961	def=Probable_related_to_AP2_4
Ha412T4l22642C0S1	HanXRQChr16g0517661	def=Probable_replication_factor-A_protein_1-related
Ha412T4l23319C0S1	HanXRQChr17g0539191	def=Probable_replication_factor-A_protein_1-related
Ha412T4l19520C0S1	HanXRQChr10g0315961	def=Probable_respiratory_burst_oxidase_homologue_D
Ha412T4l36874C0S1	HanXRQChr17g0541741	def=Probable_reticulon_family_protein
Ha412T4l5506C0S1	HanXRQChr14g0440971	def=Probable_rhomboid-related_intramembrane_serine_protease_family_protein
Ha412T4l12219C0S2	HanXRQChr04g0124591	def=Probable_riboflavin_kinase/FMN_hydrolase
Ha412T4l2698C0S1	HanXRQChr08g0231371	def=Probable_ribonuclease_2
Ha412T4l2468C0S1	HanXRQChr14g0456811	def=Probable_ribophorin_I
Ha412T4l4906C0S1	HanXRQChr08g0233931	def=Probable_ribosomal_protein_L13_family_protein
Ha412T4l1676C0S1	HanXRQChr04g0107531	def=Probable_ribosomal_protein_L21
Ha412T4l521C0S1	HanXRQChr09g0268981	def=Probable_ribosomal_protein_L31
Ha412T4l3700C0S1	HanXRQChr10g0312401	def=Probable_ribosomal_protein_L34
Ha412T4l2214C0S1	HanXRQChr12g0360791	def=Probable_ribosomal_protein_S17
Ha412T4l20842C0S1	HanXRQChr08g0217071	def=Probable_ribosomal_protein_S5/Elongation_factor_G/III/V_family_protein
Ha412T4l18896C0S1	HanXRQChr01g0029811	def=Probable_ribosomal_protein_S5_domain_2-like_superfamily_protein
Ha412T4l4168C0S1	HanXRQChr09g0260701	def=Probable_ribosomal_protein_S7p/S5e_family_protein
Ha412T4l22668C0S1	HanXRQChr06g0169021	def=Probable_ribosomal_RNA_adenine_dimethylase_family_protein
Ha412T4l9418C0S1	HanXRQChr10g0294191	def=Probable_ribosome-binding_factor_A_family_protein
Ha412T4l5854C0S1	HanXRQChr12g0354241	def=Probable_RING/FYVE/PHD-type_zinc_finger_family_protein
Ha412T4l9878C0S1	HanXRQChr02g0048301	def=Probable_RING/U-box_superfamily_protein
Ha412T4l25301C0S1	HanXRQChr06g0178831	def=Probable_RING/U-box_superfamily_protein
Ha412T4l5454C1S1	HanXRQChr06g0182501	def=Probable_RING/U-box_superfamily_protein
Ha412T4l14419C0S1	HanXRQChr08g0227591	def=Probable_RING/U-box_superfamily_protein
Ha412T4l14444C0S1	HanXRQChr09g0248291	def=Probable_RING/U-box_superfamily_protein
Ha412T4l2471C0S1	HanXRQChr14g0452491	def=Probable_RING/U-box_superfamily_protein
Ha412T4l4429C0S1	HanXRQChr14g0454181	def=Probable_RING/U-box_superfamily_protein
Ha412T4l6303C0S1	HanXRQChr17g0555651	def=Probable_RING/U-box_superfamily_protein
Ha412T4l4279C0S1	HanXRQChr09g0255511	def=Probable_RING_domain_ligase2
Ha412T4l9090C0S1	HanXRQChr02g0052881	def=Probable_RING-H2_group_F2A
Ha412T4l32035C0S1	HanXRQChr03g0065101	def=Probable_RNA_helicase_family_protein
Ha412T4l18037C2S7	HanXRQChr09g0255851	def=Probable_RNA_helicase_family_protein
Ha412T4l18531C0S1	HanXRQChr12g0385401	def=Probable_RNA_helicase_family_protein
Ha412T4l4368C0S1	HanXRQChr15g0474461	def=Probable_RNA_ligase/cyclic_nucleotide_phosphodiesterase_family_protein
Ha412T4l7650C0S1	HanXRQChr04g0107401	def=Probable_RNA_polymerase_II_large_subunit
Ha412T4l16357C0S1	HanXRQChr04g0104201	def=Probable_RNA_polymerase_II_transcription_mediators
Ha412T4l16413C0S1	HanXRQChr13g0411361	def=Probable_RNA_polymerase_II_transcription_mediators
Ha412T4l15819C0S1	HanXRQChr02g0031571	def=Probable_RNA-binding_(RRM/RBD/RNP_motifs)_family_protein
Ha412T4l15336C0S1	HanXRQChr04g0109141	def=Probable_RNA-binding_KH_domain-containing_protein
Ha412T4l18694C0S3	HanXRQChr09g0264661	def=Probable_RNA-binding_KH_domain-containing_protein
Ha412T4l9801C0S1	HanXRQChr11g0336681	def=Probable_RNA-binding_KH_domain-containing_protein
Ha412T4l20786C0S2	HanXRQChr10g0318661	def=Probable_RNA-binding_protein-related
Ha412T4l26474C0S1	HanXRQChr04g0126951	def=Probable_RNAse_II-like_1
Ha412T4l19175C0S1	HanXRQChr17g0549551	def=Probable_RNI-like_superfamily_protein
Ha412T4l15190C0S1	HanXRQChr02g0040191	def=Probable_root_hair_specific_2
Ha412T4l5696C0S1	HanXRQChr03g0088381	def=Probable_S-adenosyl-L-methionine-dependent_methyltransferases_superfamily_protein
Ha412T4l1158C0S1	HanXRQChr04g0106681	def=Probable_S-adenosyl-L-methionine-dependent_methyltransferases_superfamily_protein
Ha412T4l547C0S2	HanXRQChr09g0238231	def=Probable_S-adenosyl-L-methionine-dependent_methyltransferases_superfamily_protein
Ha412T4l547C0S1	HanXRQChr09g0238231	def=Probable_S-adenosyl-L-methionine-dependent_methyltransferases_superfamily_protein
Ha412T4l6128C1S3	HanXRQChr10g0312731	def=Probable_S-adenosyl-L-methionine-dependent_methyltransferases_superfamily_protein
Ha412T4l98C2S1	HanXRQChr12g0362601	def=Probable_S-adenosyl-L-methionine-dependent_methyltransferases_superfamily_protein
Ha412T4l30851C0S1	HanXRQChr12g0372071	def=Probable_S-adenosyl-L-methionine-dependent_methyltransferases_superfamily_protein
Ha412T4l1236C1S1	HanXRQChr13g0420441	def=Probable_S-adenosyl-L-methionine-dependent_methyltransferases_superfamily_protein
Ha412T4l18904C0S1	HanXRQChr15g0490561	def=Probable_S-adenosyl-L-methionine-dependent_methyltransferases_superfamily_protein
Ha412T4l4137C0S1	HanXRQChr10g0281541	def=Probable_salt_tolerance_zinc_finger
Ha412T4l11050C0S1	HanXRQChr11g0320951	def=Probable_SEC12P-like_2_protein
Ha412T4l5172C0S1	HanXRQChr01g0022011	def=Probable_sec23/Sec24_protein_transport_family_protein
Ha412T4l19691C0S1	HanXRQChr15g0468741	def=Probable_sec23/Sec24_protein_transport_family_protein
Ha412T4l15914C0S2	HanXRQChr16g0522701	def=Probable_sec23/Sec24_protein_transport_family_protein
Ha412T4l13745C0S2	HanXRQChr16g0526961	def=Probable_sec23/sec24_transport_family_protein
Ha412T4l2524C0S1	HanXRQChr04g0125731	def=Probable_secretory_carrier-associated_membrane_protein_2
Ha412T4l5309C0S1	HanXRQChr14g0451271	def=Probable_senescence-related_gene_3
Ha412T4l4963C0S1	HanXRQChr04g0126921	def=Probable_serine/threonine_protein_phosphatase_2A_55_kDa_regulatory_subunit_B_prime_gamma
Ha412T4l10492C0S2	HanXRQChr11g0334831	def=Probable_serine/threonine_protein_phosphatase_family_protein
Ha412T4l4285C0S1	HanXRQChr08g0208861	def=Probable_serine/threonine-protein_kinase_WNK_(With_No_Lysine)-related
Ha412T4l2756C0S3	HanXRQChr05g0135311	def=Probable_serine/threonine-protein_phosphatase_PP1_isozyme_2
Ha412T4l3728C0S1	HanXRQChr09g0247021	def=Probable_serine/threonine-protein_phosphatase_PP1_isozyme_3
Ha412T4l5871C0S2	HanXRQChr02g0056811	def=Probable_serine/threonine-protein_phosphatase_PP2A_catalytic_subunit
Ha412T4l16810C0S2	HanXRQChr01g0017961	def=Probable_serine_carboxypeptidase_S28_family_protein
Ha412T4l11281C0S1	HanXRQChr17g0567741	def=Probable_serine_carboxypeptidase_S28_family_protein
Ha412T4l6501C0S1	HanXRQChr13g0387611	def=Probable_serine_carboxypeptidase-like_34
Ha412T4l488C0S1	HanXRQChr10g0293251	def=Probable_serine_decarboxylase_1
Ha412T4l2761C0S1	HanXRQChr15g0485781	def=Probable_serine_hydroxymethyltransferase_1
Ha412T4l510C0S1	HanXRQChr11g0324441	def=Probable_serine_hydroxymethyltransferase_1,_mitochondrial
Ha412T4l29002C0S1	HanXRQChr11g0348141	def=Probable_SET_domain_protein_20
Ha412T4l10869C0S1	HanXRQChr15g0489791	def=Probable_seven_transmembrane_MLO_family_protein
Ha412T4l107587C0S1	HanXRQChr16g0532051	def=Probable_seven_transmembrane_MLO_family_protein
Ha412T4l5634C0S1	HanXRQChr12g0370491	def=Probable_SGNH_hydrolase-type_esterase_superfamily_protein
Ha412T4l6073C0S4	HanXRQChr04g0097901	def=Probable_signal_recognition_particle_54_kDa_protein_2
Ha412T4l2013C0S1	HanXRQChr05g0143981	def=Probable_signal_recognition_particle_receptor_alpha_subunit_family_protein
Ha412T4l9620C0S1	HanXRQChr05g0147681	def=Probable_signal_transduction_histidine_kinase,_hybrid-type,_ethylene_sensor
Ha412T4l16685C0S1	HanXRQChr14g0448871	def=Probable_SIN3-like_4
Ha412T4l17902C0S1	HanXRQChr13g0386921	def=Probable_single_hybrid_motif_superfamily_protein
Ha412T4l22183C0S1	HanXRQChr15g0484381	def=Probable_SKP1_interacting_partner_6
Ha412T4l9854C0S1	HanXRQChr05g0129381	def=Probable_SKU5_similar_4
Ha412T4l27373C0S1	HanXRQChr12g0366611	def=Probable_SKU5-similar_6
Ha412T4l29128C0S4	HanXRQChr11g0331991	def=Probable_S-locus_lectin_protein_kinase_family_protein
Ha412T4l119836C0S1	HanXRQChr11g0332241	def=Probable_S-locus_lectin_protein_kinase_family_protein
Ha412T4l603C0S1	HanXRQChr17g0559701	def=Probable_S-locus_lectin_protein_kinase_family_protein
Ha412T4l21500C0S1	HanXRQChr05g0129001	def=Probable_SMAD/FHA_domain-containing_protein
Ha412T4l38912C0S1	HanXRQChr13g0397611	def=Probable_small_and_basic_intrinsic_protein_1A
Ha412T4l12367C0S1	HanXRQChr06g0182771	def=Probable_smg-4/UPF3_family_protein
Ha412T4l32925C0S6	HanXRQChr03g0069371	def=Probable_SNF2_domain-containing_protein_/_helicase_domain-containing_protein
Ha412T4l11144C0S2	HanXRQChr04g0119101	def=Probable_SNF7_family_protein
Ha412T4l16270C0S1	HanXRQChr03g0087371	def=Probable_sodium/metabolite_cotransporter_BASS5,_chloroplastic
Ha412T4l1508C0S1	HanXRQChr17g0570251	def=Probable_spermidine_synthase_1
Ha412T4l8846C0S1	HanXRQChr04g0109631	def=Probable_SPla/RYanodine_receptor_(SPRY)_domain-containing_protein
Ha412T4l9764C0S6	HanXRQChr09g0262121	def=Probable_splicing_factor_U2af_large_subunit_B
Ha412T4l42665C0S1	HanXRQChr16g0532871	def=Probable_STELAR_K_outward_rectifier
Ha412T4l3999C0S1	HanXRQChr16g0524821	def=Probable_sterol_24-C-methyltransferase
Ha412T4l17423C0S1	HanXRQChr15g0473961	def=Probable_structural_maintenance_of_chromosome_3
Ha412T4l24115C0S1	HanXRQChr12g0384711	def=Probable_SU(VAR)3-9_homolog_4
Ha412T4l3440C0S1	HanXRQChr12g0377221	def=Probable_subtilase_family_protein
Ha412T4l5775C0S1	HanXRQChr12g0386371	def=Probable_subtilisin-like_serine_protease_2
Ha412T4l11529C0S2	HanXRQChr05g0150491	def=Probable_sucrose-phosphate_synthase_family_protein
Ha412T4l1317C0S4	HanXRQChr09g0243271	def=Probable_sugar_carrier_protein_A
Ha412T4l14230C0S1	HanXRQChr16g0517301	def=Probable_SUGAR-INSENSITIVE_3
Ha412T4l8750C0S1	HanXRQChr16g0505381	def=Probable_SUMO-activating_enzyme_2
Ha412T4l10899C0S1	HanXRQChr02g0035211	def=Probable_SWI/SNF-related_matrix-associated_actin-dependent_regulator_of_chromatin_subfamily_D_member_3
Ha412T4l5242C1S2	HanXRQChr10g0284061	def=Probable_switch_2
Ha412T4l1738C0S1	HanXRQChr09g0243541	def=Probable_synaptobrevin_homolog_YKT6
Ha412T4l66C2S11	HanXRQChr15g0478761	def=Probable_synaptotagmin_A
Ha412T4l20534C0S1	HanXRQChr05g0153841	def=Probable_TBP-associated_factor_2
Ha412T4l20534C0S2	HanXRQChr05g0153841	def=Probable_TBP-associated_factor_2
Ha412T4l14209C0S1	HanXRQChr15g0492651	def=Probable_TBP-ASSOCIATED_FACTOR_6B
Ha412T4l3873C0S5	HanXRQChr05g0150641	def=Probable_TCP-1/cpn60_chaperonin_family_protein
Ha412T4l2584C1S1	HanXRQChr16g0500651	def=Probable_telomeric_DNA_binding_protein_1
Ha412T4l2898C2S1	HanXRQChr16g0502401	def=Probable_terpenoid_synthases_superfamily_protein
Ha412T4l4914C0S4	HanXRQChr03g0085741	def=Probable_tetraspanin_family_protein
Ha412T4l4914C0S1	HanXRQChr03g0085741	def=Probable_tetraspanin_family_protein
Ha412T4l16868C0S1	HanXRQChr01g0016091	def=Probable_tetratricopeptide_repeat_(TPR)-like_superfamily_protein
Ha412T4l15576C0S1	HanXRQChr02g0045531	def=Probable_tetratricopeptide_repeat_(TPR)-like_superfamily_protein
Ha412T4l23538C0S1	HanXRQChr03g0066041	def=Probable_tetratricopeptide_repeat_(TPR)-like_superfamily_protein
Ha412T4l36926C0S1	HanXRQChr05g0149191	def=Probable_tetratricopeptide_repeat_(TPR)-like_superfamily_protein
Ha412T4l19442C0S2	HanXRQChr08g0228491	def=Probable_tetratricopeptide_repeat_(TPR)-like_superfamily_protein
Ha412T4l9271C0S1	HanXRQChr08g0236261	def=Probable_tetratricopeptide_repeat_(TPR)-like_superfamily_protein
Ha412T4l4504C0S1	HanXRQChr10g0315611	def=Probable_tetratricopeptide_repeat_(TPR)-like_superfamily_protein
Ha412T4l30339C0S1	HanXRQChr15g0485681	def=Probable_tetratricopeptide_repeat_(TPR)-like_superfamily_protein
Ha412T4l13369C0S1	HanXRQChr16g0504001	def=Probable_tetratricopeptide_repeat_(TPR)-like_superfamily_protein
Ha412T4l18403C0S1	HanXRQChr17g0562551	def=Probable_tetratricopeptide_repeat_(TPR)-like_superfamily_protein
Ha412T4l9242C0S2	HanXRQChr03g0092341	def=Probable_TRAF-like_superfamily_protein
Ha412T4l2726C0S3	HanXRQChr15g0495911	def=Probable_transcription_elongation_factor_(TFIIS)_family_protein
Ha412T4l24534C0S1	HanXRQChr05g0137011	def=Probable_transcription_factor_GAMYB
Ha412T4l6992C0S2	HanXRQChr16g0501411	def=Probable_transcription_initiation_factor_IIF,_beta_subunit
Ha412T4l13978C0S1	HanXRQChr05g0148931	def=Probable_transcription_regulatory_protein_SNF5,_putative_(BSH)
Ha412T4l8288C0S1	HanXRQChr03g0066991	def=Probable_transducin/WD40_repeat-like_superfamily_protein
Ha412T4l25748C0S1	HanXRQChr03g0077781	def=Probable_transducin/WD40_repeat-like_superfamily_protein
Ha412T4l3152C0S1	HanXRQChr05g0144221	def=Probable_transducin/WD40_repeat-like_superfamily_protein
Ha412T4l4343C0S1	HanXRQChr05g0150981	def=Probable_transducin/WD40_repeat-like_superfamily_protein
Ha412T4l39029C0S1	HanXRQChr05g0158911	def=Probable_transducin/WD40_repeat-like_superfamily_protein
Ha412T4l18669C0S1	HanXRQChr06g0179781	def=Probable_transducin/WD40_repeat-like_superfamily_protein
Ha412T4l11704C0S1	HanXRQChr15g0468281	def=Probable_transducin/WD40_repeat-like_superfamily_protein
Ha412T4l9251C0S1	HanXRQChr15g0490111	def=Probable_transducin/WD40_repeat-like_superfamily_protein
Ha412T4l918C1S3	HanXRQChr16g0517691	def=Probable_transducin/WD40_repeat-like_superfamily_protein
Ha412T4l19476C0S1	HanXRQChr17g0569471	def=Probable_transducin/WD40_repeat-like_superfamily_protein
Ha412T4l20388C0S2	HanXRQChr08g0221751	def=Probable_transducin_family_protein_/_WD-40_repeat_family_protein
Ha412T4l19352C0S1	HanXRQChr09g0241521	def=Probable_transducin_family_protein_/_WD-40_repeat_family_protein
Ha412T4l4755C0S1	HanXRQChr09g0276451	def=Probable_transducin_family_protein_/_WD-40_repeat_family_protein
Ha412T4l14308C0S2	HanXRQChr10g0314661	def=Probable_transducin_family_protein_/_WD-40_repeat_family_protein
Ha412T4l5129C0S2	HanXRQChr16g0524831	def=Probable_transducin_family_protein_/_WD-40_repeat_family_protein
Ha412T4l19852C0S1	HanXRQChr17g0533531	def=Probable_transferases;folic_acid_binding
Ha412T4l1682C0S1	HanXRQChr07g0190751	def=Probable_translation_elongation_factor_EF1B/ribosomal_protein_S6_family_protein
Ha412T4l5884C0S1	HanXRQChr11g0343541	def=Probable_translation_factor_GUF1_homolog,_chloroplastic
Ha412T4l32447C0S2	HanXRQChr02g0047351	def=Probable_translocase_11
Ha412T4l17257C0S1	HanXRQChr03g0067581	def=Probable_translocon_at_the_outer_membrane_of_chloroplasts_64-V
Ha412T4l17257C0S2	HanXRQChr03g0067581	def=Probable_translocon_at_the_outer_membrane_of_chloroplasts_64-V
Ha412T4l5793C0S1	HanXRQChr10g0294641	def=Probable_transmembrane_9_superfamily_member_3
Ha412T4l6965C0S3	HanXRQChr15g0489081	def=Probable_transporter_associated_with_antigen_processing_protein_2
Ha412T4l9025C0S4	HanXRQChr06g0178851	def=Probable_trehalose_phosphatase/synthase_11
Ha412T4l27209C0S1	HanXRQChr16g0504541	def=Probable_tRNA/rRNA_methyltransferase_(SpoU)_family_protein
Ha412T4l6252C0S1	HanXRQChr10g0310431	def=Probable_tRNA_synthetase_class_I_(I,_L,_M_and_V)_family_protein
Ha412T4l15181C0S7	HanXRQChr16g0516961	def=Probable_tRNA_synthetase_class_I_(I,_L,_M_and_V)_family_protein
Ha412T4l21538C0S1	HanXRQChr14g0448111	def=Probable_tryptophan_synthase_beta_type_2
Ha412T4l106C0S6	HanXRQChr17g0547631	def=Probable_tubulin_alpha-1_chain
Ha412T4l23918C0S1	HanXRQChr04g0118371	def=Probable_tyrosine/DOPA_decarboxylase_5_EC=4.1.1.25
Ha412T4l20660C0S1	HanXRQChr08g0226751	def=Probable_tyrosyl-tRNA_synthetase,_class_Ib,_bacterial/mitochondrial
Ha412T4l11355C0S1	HanXRQChr05g0157291	def=Probable_U5_small_nuclear_ribonucleoprotein_helicase
Ha412T4l2066C1S1	HanXRQChr03g0081111	def=Probable_ubiquinol_oxidase_1,_mitochondrial
Ha412T4l241C0S1	HanXRQChr15g0471451	def=Probable_ubiquitin_4
Ha412T4l3351C0S1	HanXRQChr10g0292841	def=Probable_ubiquitin-associated_(UBA)_protein
Ha412T4l15028C0S3	HanXRQChr12g0379851	def=Probable_ubiquitin-conjugating_enzyme_23
Ha412T4l6086C0S1	HanXRQChr13g0416781	def=Probable_ubiquitin-like_superfamily_protein
Ha412T4l16058C0S1	HanXRQChr01g0022461	def=Probable_ubiquitin-specific_protease_2
Ha412T4l8624C0S4	HanXRQChr17g0536381	def=Probable_ubiquitin-specific_protease_22
Ha412T4l22089C0S1	HanXRQChr07g0205451	def=Probable_U-box_domain-containing_protein_kinase_family_protein
Ha412T4l2452C0S1	HanXRQChr12g0354481	def=Probable_U-box_domain-containing_protein_kinase_family_protein
Ha412T4l23573C0S1	HanXRQChr08g0237551	def=Probable_UDP-glucosyl_transferase_76E1
Ha412T4l37800C0S1	HanXRQChr04g0119931	def=Probable_UDP-Glycosyltransferase_superfamily_protein
Ha412T4l12924C0S1	HanXRQChr10g0279941	def=Probable_UDP-Glycosyltransferase_superfamily_protein
Ha412T4l21956C0S1	HanXRQChr11g0329941	def=Probable_UDP-Glycosyltransferase_superfamily_protein
Ha412T4l3538C0S1	HanXRQChr11g0321941	def=Probable_uncharacterized_conserved_protein_(DUF2358)
Ha412T4l4710C0S1	HanXRQChr01g0009181	def=Probable_uncharacterized_protein
Ha412T4l3547C0S1	HanXRQChr08g0214301	def=Probable_uncharacterized_protein_family_(UPF0016)
Ha412T4l1265C0S2	HanXRQChr16g0532261	def=Probable_UTP--glucose-1-phosphate_uridylyltransferase
Ha412T4l7031C0S1	HanXRQChr04g0100421	def=Probable_vacuolar_protein_sorting_26B
Ha412T4l1878C0S1	HanXRQChr03g0069391	def=Probable_vacuolar_proton_ATPase_A3
Ha412T4l12129C0S1	HanXRQChr13g0387771	def=Probable_vacuoleless1_(VCL1)
Ha412T4l21196C0S1	HanXRQChr07g0207001	def=Probable_VASCULAR-RELATED_NAC-DOMAIN_6
Ha412T4l16201C0S1	HanXRQChr08g0210651	def=Probable_VH1-interacting_kinase
Ha412T4l3499C0S2	HanXRQChr10g0283331	def=Probable_villin_3
Ha412T4l3015C0S1	HanXRQChr05g0149441	def=Probable_walls_Are_Thin_1
Ha412T4l13221C0S4	HanXRQChr08g0209481	def=Probable_WAPL_(Wings_apart-like_protein_regulation_of_heterochromatin)_protein
Ha412T4l9694C0S6	HanXRQChr16g0498011	def=Probable_WD_repeat-containing_protein_48
Ha412T4l4178C0S1	HanXRQChr01g0000201	def=Probable_with_no_lysine_(K)_kinase_5
Ha412T4l22778C0S1	HanXRQChr08g0211091	def=Probable_WRKY_DNA-binding_protein_4
Ha412T4l11413C0S1	HanXRQChr15g0473091	def=Probable_WRKY_DNA-binding_protein_58
Ha412T4l5021C0S1	HanXRQChr05g0151181	def=Probable_xylem_bark_cysteine_peptidase_3
Ha412T4l4868C0S1	HanXRQChr07g0203021	def=Probable_xyloglucan_endotransglucosylase/hydrolase_30
Ha412T4l966C1S6	HanXRQChr17g0540581	def=Probable_xyloglucan_endotransglucosylase/hydrolase_5
Ha412T4l1910C0S1	HanXRQChr17g0543231	def=Probable_xyloglucan_endotransglucosylase/hydrolase_9
Ha412T4l37C0S1	HanXRQChr16g0512161	def=Probable_yeast_YAK1-related_gene_1
Ha412T4l11873C0S3	HanXRQChr04g0110191	def=Probable_YELLOW_STRIPE_like_3
Ha412T4l2235C1S1	HanXRQChr10g0305261	def=Probable_YGGT_family_protein
Ha412T4l6905C0S1	HanXRQChr14g0433711	def=Probable_ypt/Rab-GAP_domain_of_gyp1p_superfamily_protein
Ha412T4l16909C0S1	HanXRQChr12g0366421	def=Probable_zinc_finger,_C3HC4_type_(RING_finger)_family_protein
Ha412T4l41678C0S1	HanXRQChr12g0366421	def=Probable_zinc_finger,_C3HC4_type_(RING_finger)_family_protein
Ha412T4l4655C0S1	HanXRQChr03g0080931	def=Probable_zinc_finger_(C3HC4-type_RING_finger)_family_protein
Ha412T4l10191C0S1	HanXRQChr14g0441351	def=Probable_zinc_finger_(Ran-binding)_family_protein
Ha412T4l823C0S1	HanXRQChr01g0017281	def=Probable_zinc_finger_A20_and_AN1_domain-containing_stress-associated_protein_11
Ha412T4l9061C0S1	HanXRQChr13g0405591	def=Probable_zinc_finger_CCCH_domain-containing_protein_17
Ha412T4l14212C0S1	HanXRQChr15g0496321	def=Probable_zinc_finger_CCCH_domain-containing_protein_33
Ha412T4l5660C0S5	HanXRQChr17g0559161	def=Probable_zinc_finger_CCCH_domain-containing_protein_ZFN-like
Ha412T4l985C0S1	HanXRQChr03g0078731	def=Probable_zinc_finger_C-x8-C-x5-C-x3-H_type_family_protein
Ha412T4l11031C0S2	HanXRQChr06g0173811	def=Probable_zinc_finger_C-x8-C-x5-C-x3-H_type_family_protein
Ha412T4l23318C0S2	HanXRQChr08g0213201	def=Probable_zinc_finger_C-x8-C-x5-C-x3-H_type_family_protein
Ha412T4l13028C0S1	HanXRQChr02g0041931	def=Probable_zinc_ion_binding
Ha412T4l30869C0S1	HanXRQChr11g0333391	def=Probable_zinc_ion_binding
Ha412T4l3343C0S1	HanXRQChr13g0390471	def=Probable_zinc_ion_binding
Ha412T4l22609C0S1	HanXRQChr14g0460551	def=Probable_zinc_ion_binding;DNA_binding;helicases;ATP_binding;nucleic_acid_binding
Ha412T4l40548C0S1	HanXRQChr08g0223861	def=Probable_zincin-like_metalloproteases_family_protein
Ha412T4l11376C0S1	HanXRQChr16g0532811	def=Probable_zn-dependent_exopeptidases_superfamily_protein
Ha412T4l3633C0S1	HanXRQChr02g0056401	def=Protein_of_unknown_function_(DUF1637)
Ha412T4l19735C0S1	HanXRQChr14g0456251	def=Protein_of_unknown_function_DUF455
Ha412T4l2867C0S2	HanXRQChr10g0315571	def=Putative_2-oxoglutarate_dehydrogenase_E1_component;_Thiamin_diphosphate-binding_fold;_Multifunctional_2-oxoglutarate_metabolism_enzyme,_C-terminal;_2-oxoglutarate_dehydrogenase_E1_component,_N-terminal_domain
Ha412T4l9138C0S2	HanXRQChr13g0410871	def=Putative_3-dehydroquinate_dehydratase_type_I;_Pentafunctional_AroM_protein;_Shikimate_dehydrogenase,_AroM-type;_Shikimate_dehydrogenase_family
Ha412T4l22149C0S1	HanXRQChr09g0266181	def=Putative_43kDa_postsynaptic_protein
Ha412T4l19350C0S1	HanXRQChr14g0430181	def=Putative_5'-3'_exoribonuclease_2/3;_5'-3'_exoribonuclease
Ha412T4l1066C0S3	HanXRQChr17g0563451	def=Putative_60S_ribosomal_protein_L6E;_Translation_protein_SH3-like_domain
Ha412T4l2529C0S1	HanXRQChr07g0200101	def=Putative_6-phosphogluconate_dehydrogenase,_C-terminal;_6-phosphogluconate_dehydrogenase;_3-hydroxyacyl-CoA_dehydrogenase
Ha412T4l27845C0S2	HanXRQChr07g0202991	def=Putative_A/G-specific_adenine_glycosylase_MutY;_DNA_glycosylase;_Helix-turn-helix,_base-excision_DNA_repair,_C-terminal;_Permuted_single_zf-CXXC_unit;_Demeter,_RRM-fold_domain
Ha412T4l9350C0S2	HanXRQChr14g0432601	def=Putative_A/G-specific_adenine_glycosylase_MutY;_DNA_glycosylase;_Helix-turn-helix,_base-excision_DNA_repair,_C-terminal;_Permuted_single_zf-CXXC_unit;_Demeter,_RRM-fold_domain
Ha412T4l4253C0S2	HanXRQChr01g0028581	def=Putative_acetyl-CoA_carboxylase,_biotin_carboxylase;_Glutathione_synthetase,_prokaryotic
Ha412T4l38094C0S1	HanXRQChr16g0518881	def=Putative_ACT_domain;_Myc-type,_basic_helix-loop-helix_(bHLH)_domain
Ha412T4l23343C0S2	HanXRQChr01g0028181	def=Putative_ACT-like_domain;_Tryptophan_synthase_beta_subunit-like_PLP-dependent_enzyme;_Threonine_dehydratase,_biosynthetic
Ha412T4l32406C0S1	HanXRQChr02g0038251	def=Putative_acyl_transferase/acyl_hydrolase/lysophospholipase
Ha412T4l3019C0S5	HanXRQChr05g0138201	def=Putative_acyl-ACP_thioesterase;_Acyl-ACP-thioesterase,_N-terminal;_HotDog_domain
Ha412T4l19481C0S3	HanXRQChr06g0170071	def=Putative_acyl-CoA_thioesterase;_RmlC-like_jelly_roll_fold;_HotDog_domain
Ha412T4l39241C0S1	HanXRQChr04g0127991	def=Putative_adenylate_cyclase-associated_CAP;_C-CAP/cofactor_C-like_domain;_CAP,_conserved_site,_N-terminal
Ha412T4l6936C0S2	HanXRQChr06g0174951	def=Putative_adenylate_kinase/UMP-CMP_kinase;_P-loop_containing_nucleoside_triphosphate_hydrolase
Ha412T4l11819C0S1	HanXRQChr06g0168081	def=Putative_agenet-like_domain;_Agenet_domain,_plant_type
Ha412T4l7441C1S3	HanXRQChr16g0510701	def=Putative_agenet-like_domain;_Agenet_domain,_plant_type;_Glutamine-Leucine-Glutamine,_QLQ
Ha412T4l6966C0S1	HanXRQChr09g0242241	def=Putative_alcohol_dehydrogenase_superfamily,_zinc-type;_NAD(P)-binding_domain;_Polyketide_synthase,_enoylreductase_domain
Ha412T4l27827C0S1	HanXRQChr14g0432311	def=Putative_aldolase-type_TIM_barrel
Ha412T4l821C1S3	HanXRQChr01g0010411	def=Putative_aldose_1-/Glucose-6-phosphate_1-epimerase;_Galactose_mutarotase-like_domain
Ha412T4l33376C0S1	HanXRQChr17g0562611	def=Putative_aldose_1-/Glucose-6-phosphate_1-epimerase;_Galactose_mutarotase-like_domain
Ha412T4l8983C0S5	HanXRQChr04g0128291	def=Putative_alpha/Beta_hydrolase_fold
Ha412T4l1965C2S3	HanXRQChr06g0167811	def=Putative_alpha/Beta_hydrolase_fold
Ha412T4l7499C0S1	HanXRQChr09g0252101	def=Putative_alpha/Beta_hydrolase_fold
Ha412T4l11275C0S1	HanXRQChr11g0349621	def=Putative_alpha/Beta_hydrolase_fold
Ha412T4l29120C0S1	HanXRQChr15g0490301	def=Putative_alpha/Beta_hydrolase_fold
Ha412T4l41682C0S2	HanXRQChr15g0496391	def=Putative_alpha/Beta_hydrolase_fold
Ha412T4l30411C0S1	HanXRQChr01g0018901	def=Putative_amidase;_Amidase_signature_domain
Ha412T4l6341C0S5	HanXRQChr11g0320691	def=Putative_amino_acid/polyamine_transporter_I
Ha412T4l9040C0S1	HanXRQChr01g0023291	def=Putative_amino_acid_transporter,_transmembrane_domain;_PLC-like_phosphodiesterase,_TIM_beta/alpha-barrel_domain
Ha412T4l11299C0S2	HanXRQChr11g0327271	def=Putative_ammonium_transporter;_Ammonium/urea_transporter
Ha412T4l11565C0S3	HanXRQChr01g0000061	def=Putative_AMP-dependent_synthetase/ligase;_AMP-binding_enzyme_C-terminal_domain
Ha412T4l9010C0S2	HanXRQChr12g0372291	def=Putative_AMP-dependent_synthetase/ligase;_AMP-binding_enzyme_C-terminal_domain
Ha412T4l13615C1S8	HanXRQChr17g0552131	def=Putative_ankyrin_repeat-containing_domain
Ha412T4l9800C0S3	HanXRQChr08g0219941	def=Putative_ankyrin_repeat-containing_domain;_PGG_domain
Ha412T4l9800C0S4	HanXRQChr08g0219941	def=Putative_ankyrin_repeat-containing_domain;_PGG_domain
Ha412T4l23300C0S1	HanXRQChr09g0257791	def=Putative_ankyrin_repeat-containing_domain;_PGG_domain
Ha412T4l8343C0S1	HanXRQChr12g0363241	def=Putative_ankyrin_repeat-containing_domain;_PGG_domain
Ha412T4l19293C0S1	HanXRQChr02g0059041	def=Putative_arginine-tRNA_ligase;_Methionyl/Leucyl_tRNA_synthetase
Ha412T4l41523C0S1	HanXRQChr14g0435981	def=Putative_ARID_DNA-binding_domain;_High_mobility_group_box_domain
Ha412T4l30153C0S1	HanXRQChr17g0533711	def=Putative_ARID_DNA-binding_domain;_JmjC_domain;_JmjN_domain;_Zinc_finger,_C5HC2-type;_Zinc_finger,_RING/FYVE/PHD-type;_Lysine-specific_demethylase-like_domain
Ha412T4l52644C0S1	HanXRQChr07g0199231	def=Putative_armadillo-type_fold
Ha412T4l37218C0S1	HanXRQChr08g0233981	def=Putative_armadillo-type_fold
Ha412T4l19002C0S1	HanXRQChr12g0356861	def=Putative_armadillo-type_fold
Ha412T4l3990C0S1	HanXRQChr14g0438121	def=Putative_armadillo-type_fold
Ha412T4l43897C0S5	HanXRQChr16g0523881	def=Putative_armadillo-type_fold
Ha412T4l10247C0S4	HanXRQChr03g0084681	def=Putative_armadillo-type_fold;_Adaptor_protein_complex_AP-4,_epsilon_subunit
Ha412T4l26604C0S1	HanXRQChr01g0028421	def=Putative_aspartate/glutamate/uridylate_kinase;_Uridylate_kinase,_bacteria
Ha412T4l14114C0S1	HanXRQChr01g0028201	def=Putative_aspartic_peptidase_A1_family;_Aspartic_peptidase_domain;_Xylanase_inhibitor,_C-terminal;_Xylanase_inhibitor,_N-terminal
Ha412T4l2369C0S1	HanXRQChr10g0292011	def=Putative_aspartic_peptidase_A1_family;_Aspartic_peptidase_domain;_Xylanase_inhibitor,_C-terminal;_Xylanase_inhibitor,_N-terminal
Ha412T4l790C0S1	HanXRQChr14g0452121	def=Putative_aspartic_peptidase_A1_family;_Aspartic_peptidase_domain;_Xylanase_inhibitor,_C-terminal;_Xylanase_inhibitor,_N-terminal
Ha412T4l2808C0S1	HanXRQChr09g0265681	def=Putative_ATPase,_AAA-type,_core;_AAA-type_ATPase,_N-terminal_domain;_P-loop_containing_nucleoside_triphosphate_hydrolase
Ha412T4l13116C0S1	HanXRQChr02g0036931	def=Putative_ATPase,_AAA-type,_core;_Clp_protease,_ATP-binding_subunit_ClpX;_P-loop_containing_nucleoside_triphosphate_hydrolase
Ha412T4l9133C0S1	HanXRQChr10g0316691	def=Putative_ATPase,_AAA-type,_core;_P-loop_containing_nucleoside_triphosphate_hydrolase
Ha412T4l20335C0S1	HanXRQChr17g0569651	def=Putative_ATPase,_AAA-type,_core;_P-loop_containing_nucleoside_triphosphate_hydrolase
Ha412T4l9852C0S1	HanXRQChr13g0416601	def=Putative_ATPase,_AAA-type,_core;_Uncharacterised_protein_family_Ycf2;_P-loop_containing_nucleoside_triphosphate_hydrolase
Ha412T4l907C0S1	HanXRQChr13g0416601	def=Putative_ATPase,_AAA-type,_core;_Uncharacterised_protein_family_Ycf2;_P-loop_containing_nucleoside_triphosphate_hydrolase
Ha412T4l20271C0S3	HanXRQMTg0579131	def=Putative_ATPase,_F0_complex,_B_chain/subunit_B/MI25
Ha412T4l20271C0S6	HanXRQMTg0579131	def=Putative_ATPase,_F0_complex,_B_chain/subunit_B/MI25
Ha412T4l10353C0S2	HanXRQChr10g0282491	def=Putative_ATPase,_F0_complex,_subunit_C;_ATPase,_F0_complex,_subunit_B/B',_bacterial/chloroplast;_V-ATPase_proteolipid_subunit_C-like_domain;_ATPase,_F1_complex,_alpha_subunit;_ATPase,_type_III_secretion_system,_H뚶Ʝ騫똩�;_ATP_synthase_subunit_alpha-like_domain;_P-loop_containing_nucleoside_triphosphate_hydrolase
Ha412T4l9161C0S1	HanXRQMTg0579361	def=Putative_ATPase,_F0_complex,_subunit_C;_V-ATPase_proteolipid_subunit_C-like_domain;_NADH-plastoquinone_oxidoreductase,_chain_5
Ha412T4l9161C0S7	HanXRQMTg0579361	def=Putative_ATPase,_F0_complex,_subunit_C;_V-ATPase_proteolipid_subunit_C-like_domain;_NADH-plastoquinone_oxidoreductase,_chain_5
Ha412T4l270C0S1	HanXRQChr00c0055g0571381	def=Putative_ATPase,_F1_complex,_alpha_subunit;_ATP_synthase_subunit_beta,_bacterial_and_archaeal;_ATP_synthase_subunit_alpha-like_domain;_P-loop_containing_nucleoside_triphosphate_hydrolase
Ha412T4l33493C0S3	HanXRQChr13g0412251	def=Putative_ATP-binding_cassette_subfamily_C_member_8;_P-loop_containing_nucleoside_triphosphate_hydrolase
Ha412T4l47952C0S1	HanXRQChr14g0449171	def=Putative_ATP-binding_cassette_subfamily_C_member_8;_P-loop_containing_nucleoside_triphosphate_hydrolase
Ha412T4l16198C0S1	HanXRQChr02g0048871	def=Putative_ATP-dependent_RNA_helicase_DEAD-box,_conserved_site;_RNA_helicase,_DEAD-box_type,_Q_motif;_DEAD/DEAH-box_helicase,_putative,_actinobacteria;_P-loop_containing_nucleoside_triphosphate_hydrolase
Ha412T4l98931C0S1	HanXRQChr09g0258771	def=Putative_auxin_efflux_carrier
Ha412T4l25957C0S1	HanXRQChr12g0364431	def=Putative_auxin_efflux_carrier
Ha412T4l20567C0S1	HanXRQChr08g0222441	def=Putative_auxin_response_factor;_DNA-binding_pseudobarrel_domain
Ha412T4l30433C0S1	HanXRQChr13g0396741	def=Putative_auxin_response_factor;_DNA-binding_pseudobarrel_domain
Ha412T4l8585C0S1	HanXRQChr03g0073411	def=Putative_basic-leucine_zipper_domain
Ha412T4l5969C0S2	HanXRQChr11g0322101	def=Putative_basic-leucine_zipper_domain
Ha412T4l1544C0S1	HanXRQChr14g0427941	def=Putative_basic-leucine_zipper_domain
Ha412T4l37362C0S1	HanXRQChr15g0478361	def=Putative_basic-leucine_zipper_domain
Ha412T4l20102C0S1	HanXRQChr17g0560471	def=Putative_basic-leucine_zipper_domain
Ha412T4l16456C0S1	HanXRQChr17g0562621	def=Putative_basic-leucine_zipper_domain;_G-box_binding_protein,_multifunctional_mosaic_region
Ha412T4l10234C0S11	HanXRQChr14g0432501	def=Putative_basic-leucine_zipper_domain;_Transcription_factor_TGA_like_domain
Ha412T4l53946C0S1	HanXRQChr01g0030761	def=Putative_berberine/berberine-like;_FAD-binding,_type_2
Ha412T4l11245C0S1	HanXRQChr13g0409681	def=Putative_berberine/berberine-like;_FAD-binding,_type_2
Ha412T4l51833C0S1	HanXRQChr16g0529711	def=Putative_bet_v_I/Major_latex_protein;_START-like_domain
Ha412T4l3931C0S3	HanXRQChr09g0272131	def=Putative_bicarbonate_transporter,_eukaryotic
Ha412T4l3931C0S1	HanXRQChr09g0272131	def=Putative_bicarbonate_transporter,_eukaryotic
Ha412T4l1188C0S1	HanXRQChr10g0307341	def=Putative_bifunctional_inhibitor/plant_lipid_transfer_protein/seed_storage_helical_domain
Ha412T4l12480C0S1	HanXRQChr11g0323881	def=Putative_bifunctional_inhibitor/plant_lipid_transfer_protein/seed_storage_helical_domain
Ha412T4l12480C0S2	HanXRQChr11g0323881	def=Putative_bifunctional_inhibitor/plant_lipid_transfer_protein/seed_storage_helical_domain
Ha412T4l2109C0S1	HanXRQChr01g0017991	def=Putative_bifunctional_polymyxin_resistance_protein,_ArnA
Ha412T4l1056C0S2	HanXRQChr03g0092631	def=Putative_bifunctional_polymyxin_resistance_protein,_ArnA
Ha412T4l29803C0S1	HanXRQChr04g0120691	def=Putative_bifunctional_polymyxin_resistance_protein,_ArnA
Ha412T4l10963C1S2	HanXRQChr14g0427621	def=Putative_bromodomain
Ha412T4l16286C0S1	HanXRQChr12g0368561	def=Putative_bromodomain;_Methyl-CpG_DNA_binding;_FY-rich,_C-terminal;_Zinc_finger,_RING/FYVE/PHD-type;_Methyltransferase,_trithorax;_Zinc_finger,_PHD-finger;_WHIM1_domain
Ha412T4l5357C0S1	HanXRQChr03g0071061	def=Putative_bromodomain;_NET_domain
Ha412T4l26787C0S1	HanXRQChr03g0075301	def=Putative_C2_domain
Ha412T4l4639C0S1	HanXRQChr06g0169771	def=Putative_C2_domain
Ha412T4l3415C0S1	HanXRQChr10g0302061	def=Putative_C2_domain
Ha412T4l4272C0S1	HanXRQChr14g0445551	def=Putative_C2_domain;_Armadillo-type_fold
Ha412T4l15572C0S2	HanXRQChr11g0343141	def=Putative_C2_domain;_GRAM_domain
Ha412T4l7857C0S4	HanXRQChr06g0176331	def=Putative_C2_domain;_Phosphoribosyltransferase_C-terminal
Ha412T4l1399C0S1	HanXRQChr05g0145281	def=Putative_C2_domain;_Synaptotagmin-like_mitochondrial-lipid-binding_domain
Ha412T4l18394C0S1	HanXRQChr14g0462661	def=Putative_CAAX_amino_terminal_protease
Ha412T4l8295C0S1	HanXRQChr11g0348511	def=Putative_calcium/calmodulin-dependent/calcium-dependent_protein_kinase
Ha412T4l53033C0S1	HanXRQChr05g0129321	def=Putative_calcium-dependent_channel,_7TM_region,_putative_phosphate;_10TM_putative_phosphate_transporter,_cytosolic_domain;_Calcium_permeable_stress-gated_cation_channel_1,_N-terminal_transmembrane_domain
Ha412T4l23408C0S1	HanXRQChr01g0011801	def=Putative_calponin_homology_domain;_Kinesin_motor_domain;_P-loop_containing_nucleoside_triphosphate_hydrolase;_Kinesin-like_protein
Ha412T4l1869C0S1	HanXRQChr12g0383501	def=Putative_carbonic_anhydrase
Ha412T4l17214C0S4	HanXRQChr03g0088801	def=Putative_carboxypeptidase-like,_regulatory_domain;_Immunoglobulin-like_fold
Ha412T4l5817C0S1	HanXRQChr06g0168311	def=Putative_casein_kinase_II,_regulatory_subunit
Ha412T4l1810C0S3	HanXRQChr13g0410071	def=Putative_cation/H_exchanger;_Cation/H_exchanger,_CPA1_family
Ha412T4l45892C0S1	HanXRQChr01g0022961	def=Putative_CCT_domain
Ha412T4l7325C0S5	HanXRQChr03g0065501	def=Putative_CCT_domain
Ha412T4l7325C0S4	HanXRQChr03g0065501	def=Putative_CCT_domain
Ha412T4l7700C0S1	HanXRQChr08g0236661	def=Putative_CCT_domain;_CheY-like_superfamily
Ha412T4l8433C0S2	HanXRQChr14g0453441	def=Putative_CCT_domain;_CheY-like_superfamily
Ha412T4l46179C0S1	HanXRQChr17g0560261	def=Putative_CDC48_domain_2-like
Ha412T4l1601C0S1	HanXRQChr02g0036611	def=Putative_cellular_retinaldehyde_binding/alpha-tocopherol_transport;_GOLD_domain;_CRAL/TRIO,_N-terminal_domain
Ha412T4l47269C0S1	HanXRQChr03g0083771	def=Putative_cellulose_synthase;_Nucleotide-diphospho-sugar_transferases
Ha412T4l48511C0S1	HanXRQChr15g0468811	def=Putative_cellulose_synthase;_Nucleotide-diphospho-sugar_transferases
Ha412T4l2549C0S1	HanXRQChr04g0121911	def=Putative_cGMP-dependent_kinase
Ha412T4l32881C0S1	HanXRQChr15g0473101	def=Putative_cGMP-dependent_kinase
Ha412T4l4528C0S5	HanXRQChr15g0473101	def=Putative_cGMP-dependent_kinase
Ha412T4l8437C0S1	HanXRQChr01g0000821	def=Putative_chaperone_DnaJ
Ha412T4l10688C0S1	HanXRQChr15g0483021	def=Putative_chaperonin_Cpn60/TCP-1_family;_GroEL-like_apical_domain;_TCP-1-like_chaperonin_intermediate_domain;_GroEL-like_equatorial_domain
Ha412T4l7824C0S1	HanXRQChr11g0353241	def=Putative_cheY-like_superfamily;_Signal_transduction_response_regulator,_PEP-CTERM_system,_putative;_Response_regulator_B-type,_plant;_Myb_domain
Ha412T4l7483C0S5	HanXRQChr05g0159861	def=Putative_chloroplast_protein_import_component_Tic20
Ha412T4l653C2S1	HanXRQChr15g0482461	def=Putative_choline_transporter-like
Ha412T4l27162C0S1	HanXRQChr09g0261471	def=Putative_citron_homology_(CNH)_domain;_WD40/YVTN_repeat-like-containing_domain;_Vacuolar_sorting_protein_39/Transforming_growth_factor_beta_receptor-associated_domain_1;_Vacuolar_sorting_protein_39/Transforming_growth_factor_beta_receptor-associated_domain_2
Ha412T4l1603C0S1	HanXRQChr08g0221871	def=Putative_clathrin,_heavy_chain
Ha412T4l3976C0S3	HanXRQChr07g0206291	def=Putative_clp,_N-terminal
Ha412T4l29441C0S1	HanXRQChr02g0035741	def=Putative_clpA/B_family;_UVR_domain;_ATP-dependent_Clp_protease_ATP-binding_subunit_ClpA;_P-loop_containing_nucleoside_triphosphate_hydrolase;_ClpA/B,_conserved_site_2
Ha412T4l6878C0S1	HanXRQChr15g0465051	def=Putative_clpP,_Ser_active_site;_Clp_protease_proteolytic_subunit_/Translocation-enhancing_protein_TepA;_ClpP/crotonase-like_domain
Ha412T4l8404C0S1	HanXRQChr02g0041771	def=Putative_coatomer_alpha_subunit
Ha412T4l4370C0S3	HanXRQChr15g0476101	def=Putative_coatomer_beta'_subunit_(COPB2)
Ha412T4l4796C0S1	HanXRQChr07g0197131	def=Putative_cobalamin-independent_methionine_synthase
Ha412T4l8236C0S1	HanXRQChr02g0056051	def=Putative_concanavalin_A-like_lectin/glucanase_domain;_Death-associated_protein_kinase_1;_Malectin;_Leucine-rich_repeat_domain,_L_domain-like
Ha412T4l71731C0S1	HanXRQChr13g0419191	def=Putative_concanavalin_A-like_lectin/glucanase_domain;_Ephrin_receptor_type-A_/type-B
Ha412T4l17196C0S1	HanXRQChr03g0071971	def=Putative_concanavalin_A-like_lectin/glucanase_domain;_Lectin;_Serine/threonine-protein_kinase_Plk3
Ha412T4l44225C0S1	HanXRQChr04g0095301	def=Putative_concanavalin_A-like_lectin/glucanase_domain;_Rossmann-like_alpha/beta/alpha_sandwich_fold;_Tyrosine-protein_kinase,_non-receptor_Jak2
Ha412T4l80633C0S1	HanXRQChr17g0551871	def=Putative_concanavalin_A-like_lectin/glucanase_domain;_Serine/threonine-protein_kinase,_Ulk1/Ulk2
Ha412T4l98954C0S1	HanXRQChr14g0438521	def=Putative_concanavalin_A-like_lectin/glucanase_domain;_Serine/threonine-protein_kinase,_Ulk1/Ulk2;_Wall-associated_receptor_kinase,_galacturonan-binding_domain;_Wall-associated_receptor_kinase,_C-terminal
Ha412T4l25565C0S6	HanXRQChr16g0532621	def=Putative_concanavalin_A-like_lectin/glucanase_domain;_Serine/threonine-protein_kinase_Mps1
Ha412T4l59558C0S1	HanXRQChr16g0524771	def=Putative_copper-resistance_protein_CopA
Ha412T4l11422C0S2	HanXRQChr11g0330771	def=Putative_CRIB_domain
Ha412T4l22661C0S1	HanXRQChr14g0431461	def=Putative_CRIB_domain
Ha412T4l3442C0S15	HanXRQChr16g0500261	def=Putative_CTLH,_C-terminal_LisH_motif;_Quinoprotein_alcohol_dehydrogenase-like_superfamily;_WD40/YVTN_repeat-like-containing_domain;_Topless_family
Ha412T4l21926C0S1	HanXRQChr09g0248421	def=Putative_cullin,_N-terminal
Ha412T4l5208C0S1	HanXRQChr00c0192g0572351	def=Putative_cupredoxin
Ha412T4l458C1S1	HanXRQChr05g0145351	def=Putative_cupredoxin
Ha412T4l3807C0S1	HanXRQChr13g0407691	def=Putative_cupredoxin
Ha412T4l25728C0S1	HanXRQChr15g0470731	def=Putative_cupredoxin
Ha412T4l38035C0S1	HanXRQChr16g0527771	def=Putative_cupredoxin
Ha412T4l1130C0S1	HanXRQChr09g0241571	def=Putative_cupredoxin;_Blue_(type_1)_copper_protein,_binding_site
Ha412T4l3396C0S1	HanXRQChr09g0256161	def=Putative_cupredoxin;_Blue_(type_1)_copper_protein,_binding_site
Ha412T4l4869C0S1	HanXRQChr13g0389301	def=Putative_cyclase-associated_protein_CAP/septum_formation_inhibitor_MinC,_C-terminal;_C-CAP/cofactor_C-like_domain
Ha412T4l31046C0S1	HanXRQChr05g0163311	def=Putative_cyclin-like
Ha412T4l15498C0S1	HanXRQChr09g0267091	def=Putative_cyclin-like
Ha412T4l27572C0S1	HanXRQChr16g0508851	def=Putative_cyclin-like
Ha412T4l7913C0S1	HanXRQChr04g0096501	def=Putative_cystatin_domain;_Cystatin
Ha412T4l138C0S1	HanXRQChr11g0327901	def=Putative_cytochrome_b561_domain;_DOMON_domain;_Cytochrome_b561_and_DOMON_domain-containing_protein
Ha412T4l485C0S1	HanXRQChr15g0495601	def=Putative_cytochrome_b5-like_heme/steroid_binding_domain
Ha412T4l594C0S1	HanXRQChr04g0127521	def=Putative_cytochrome_b6/f_complex,_subunit_IV;_Di-haem_cytochrome,_transmembrane;_Cytochrome_b6,_PetB;_Cytochrome_b/b6-like_domain
Ha412T4l4751C0S1	HanXRQChr10g0277881	def=Putative_cytochrome_c_oxidase,_subunit_VIb
Ha412T4l6999C0S4	HanXRQChr12g0364261	def=Putative_cytochrome_c_oxidase_copper_chaperone;_Cysteine_alpha-hairpin_motif_superfamily
Ha412T4l5591C0S2	HanXRQMTg0579341	def=Putative_cytochrome_c_oxidase_subunit_I;_Cytochrome_c_oxidase,_subunit_I_domain
Ha412T4l2316C0S1	HanXRQChr02g0041581	def=Putative_cytochrome_f;_Chloroplast_envelope_membrane_protein,_CemA;_Cytochrome_f_transmembrane_anchor;_Cytochrome_f_large_domain
Ha412T4l30942C0S1	HanXRQChr02g0035501	def=Putative_cytochrome_P450
Ha412T4l40828C0S1	HanXRQChr02g0048361	def=Putative_cytochrome_P450
Ha412T4l13554C0S1	HanXRQChr04g0101901	def=Putative_cytochrome_P450
Ha412T4l32266C0S1	HanXRQChr05g0139461	def=Putative_cytochrome_P450
Ha412T4l3364C0S4	HanXRQChr09g0267271	def=Putative_cytochrome_P450
Ha412T4l7465C0S1	HanXRQChr09g0269921	def=Putative_cytochrome_P450
Ha412T4l3216C0S1	HanXRQChr09g0272621	def=Putative_cytochrome_P450
Ha412T4l108145C0S1	HanXRQChr10g0305651	def=Putative_cytochrome_P450
Ha412T4l69547C0S1	HanXRQChr11g0344491	def=Putative_cytochrome_P450
Ha412T4l13302C0S1	HanXRQChr11g0351431	def=Putative_cytochrome_P450
Ha412T4l6891C0S1	HanXRQChr12g0358561	def=Putative_cytochrome_P450
Ha412T4l14504C0S1	HanXRQChr12g0366291	def=Putative_cytochrome_P450
Ha412T4l20718C0S1	HanXRQChr14g0437331	def=Putative_cytochrome_P450
Ha412T4l20742C0S2	HanXRQChr16g0502491	def=Putative_cytochrome_P450
Ha412T4l43824C0S1	HanXRQChr16g0508021	def=Putative_cytochrome_P450
Ha412T4l6295C0S8	HanXRQChr16g0527151	def=Putative_cytochrome_P450
Ha412T4l3740C0S5	HanXRQChr05g0145671	def=Putative_DAHP_synthetase,_class_II
Ha412T4l14743C0S1	HanXRQChr16g0514411	def=Putative_DAHP_synthetase,_class_II
Ha412T4l308C0S1	HanXRQChr15g0482351	def=Putative_dehydrin;_Dehydrin,_conserved_site
Ha412T4l10171C0S1	HanXRQChr15g0475811	def=Putative_diacylglycerol_acyltransferase;_Serine_aminopeptidase,_S33;_Alpha/Beta_hydrolase_fold
Ha412T4l22452C0S1	HanXRQChr01g0023401	def=Putative_diacylglycerol_kinase,_catalytic_domain;_NAD_kinase/diacylglycerol_kinase-like_domain
Ha412T4l32260C0S2	HanXRQChr15g0486871	def=Putative_dihydrofolate_reductase;_Dihydrofolate_reductase-like_domain
Ha412T4l4437C0S1	HanXRQChr16g0515491	def=Putative_dihydrolipoamide_succinyltransferase;_2-oxoglutarate_dehydrogenase,_E2_component;_Chloramphenicol_acetyltransferase-like_domain
Ha412T4l7003C0S1	HanXRQChr01g0007531	def=Putative_dilute_domain
Ha412T4l2436C0S1	HanXRQChr05g0140431	def=Putative_dimethylaniline_monooxygenase,_N-oxide-forming;_Flavin_monooxygenase-like;_FAD/NAD(P)-binding_domain
Ha412T4l11479C0S4	HanXRQChr12g0355541	def=Putative_DNA/RNA_helicase,_ATP-dependent,_DEAH-box_type,_conserved_site;_DNA_helicase,_ATP-dependent,_RecQ_type;_P-loop_containing_nucleoside_triphosphate_hydrolase
Ha412T4l23187C0S1	HanXRQChr16g0516051	def=Putative_DNA/RNA_helicase,_ATP-dependent,_DEAH-box_type,_conserved_site;_RNA_helicase_HrpA;_P-loop_containing_nucleoside_triphosphate_hydrolase
Ha412T4l6393C0S3	HanXRQChr06g0180281	def=Putative_DNA/RNA-binding_protein_Alba-like
Ha412T4l12746C1S4	HanXRQChr09g0240231	def=Putative_DNA_recombination_and_repair_protein_Rad51,_C-terminal;_P-loop_containing_nucleoside_triphosphate_hydrolase
Ha412T4l20842C0S2	HanXRQChr06g0165731	def=Putative_DNA_topoisomerase,_type_IA;_DNA_topoisomerase,_type_IA,_core_domain
Ha412T4l37112C0S1	HanXRQChr04g0118641	def=Putative_DNA-binding_domain
Ha412T4l39124C0S1	HanXRQChr09g0259891	def=Putative_DNA-binding_domain;_AP2-like_ethylene-responsive_transcription_factor
Ha412T4l83266C0S1	HanXRQChr01g0030501	def=Putative_DNA-binding_pseudobarrel_domain
Ha412T4l27396C0S1	HanXRQChr04g0104181	def=Putative_DNA-binding_pseudobarrel_domain
Ha412T4l8685C0S6	HanXRQChr17g0570521	def=Putative_DNA-binding_pseudobarrel_domain
Ha412T4l11942C0S4	HanXRQChr11g0334371	def=Putative_DNA-directed_RNA_polymerase,_RBP11-like_dimerisation_domain;_DNA-directed_RNA_polymerase,_insert_domain
Ha412T4l65603C0S1	HanXRQChr11g0326601	def=Putative_DNA-directed_RNA_polymerase,_subunit_2
Ha412T4l25411C0S2	HanXRQChr08g0210181	def=Putative_DNA-directed_RNA_polymerase,_subunit_beta-prime;_DNA-directed_RNA_polymerase,_subunit_beta'';_DNA-directed_RNA_polymerase,_subunit_2
Ha412T4l3399C1S1	HanXRQChr04g0116591	def=Putative_dnaJ_domain
Ha412T4l2574C0S1	HanXRQChr08g0226251	def=Putative_dnaJ_domain
Ha412T4l6347C0S1	HanXRQChr13g0409621	def=Putative_dnaJ_domain
Ha412T4l8221C0S1	HanXRQChr16g0531431	def=Putative_dnaJ_domain
Ha412T4l20176C1S1	HanXRQChr10g0298091	def=Putative_dnaJ_domain;_Nucleotide-binding_alpha-beta_plait_domain
Ha412T4l26978C0S1	HanXRQChr04g0124991	def=Putative_dnaJ_domain;_Tetratricopeptide-like_helical_domain
Ha412T4l20294C0S1	HanXRQChr01g0013841	def=Putative_double-stranded_RNA-binding_domain
Ha412T4l15873C0S1	HanXRQChr08g0218911	def=Putative_double-stranded_RNA-binding_domain
Ha412T4l9615C1S1	HanXRQChr11g0327601	def=Putative_DVL
Ha412T4l55145C0S1	HanXRQChr03g0076121	def=Putative_dynamin_central_domain;_Dynamin,_GTPase_domain;_Dynamin_superfamily;_P-loop_containing_nucleoside_triphosphate_hydrolase
Ha412T4l3148C1S1	HanXRQChr03g0093391	def=Putative_dynamin_central_domain;_Dynamin,_GTPase_domain;_GTPase_effector_domain;_Dynamin_superfamily;_P-loop_containing_nucleoside_triphosphate_hydrolase
Ha412T4l5855C0S3	HanXRQChr06g0168231	def=Putative_dynamin_central_domain;_Dynamin,_GTPase_domain;_GTPase_effector_domain;_Dynamin_superfamily;_P-loop_containing_nucleoside_triphosphate_hydrolase
Ha412T4l3917C0S4	HanXRQChr15g0480291	def=Putative_dynamin_central_domain;_Dynamin,_GTPase_domain;_GTPase_effector_domain;_Dynamin_superfamily;_P-loop_containing_nucleoside_triphosphate_hydrolase
Ha412T4l7298C0S1	HanXRQChr16g0514511	def=Putative_dynamin_central_domain;_Dynamin,_GTPase_domain;_GTPase_effector_domain;_Dynamin_superfamily;_P-loop_containing_nucleoside_triphosphate_hydrolase
Ha412T4l16398C0S1	HanXRQChr02g0045361	def=Putative_dynein_light_chain,_type_1/2
Ha412T4l28792C0S1	HanXRQChr01g0028831	def=Putative_dynein_regulator_LIS1
Ha412T4l950C0S2	HanXRQChr04g0120551	def=Putative_E3_ubiquitin-protein_ligase_SIN-like;_Zinc_finger,_RING/FYVE/PHD-type
Ha412T4l1013C0S3	HanXRQChr15g0476681	def=Putative_eamA_domain;_WAT1-related_protein
Ha412T4l1844C0S1	HanXRQChr01g0008321	def=Putative_EF-hand_domain_pair
Ha412T4l681C0S1	HanXRQChr05g0137741	def=Putative_EF-hand_domain_pair
Ha412T4l20083C0S1	HanXRQChr07g0204471	def=Putative_EF-hand_domain_pair
Ha412T4l428C0S1	HanXRQChr13g0418881	def=Putative_EF-hand_domain_pair
Ha412T4l16241C0S2	HanXRQChr08g0225211	def=Putative_EF-hand_domain_pair;_Cell_cycle_and_apoptosis_regulator_protein;_DBC1/CARP1_catalytically_inactive_NUDIX_hydrolase_domain
Ha412T4l23126C0S1	HanXRQChr01g0026201	def=Putative_EF-hand_domain_pair;_Mitogen-activated_protein_(MAP)_kinase_kinase_kinase_Ste11,_Cryptococcus
Ha412T4l7943C0S1	HanXRQChr10g0293861	def=Putative_EF-hand_domain_pair;_Serine/threonine_protein_kinase,_striated_muscle-specific
Ha412T4l58935C0S1	HanXRQChr07g0194071	def=Putative_EF-hand_domain_pair;_Serine/threonine-protein_phosphatase_with_EF-hands
Ha412T4l45649C0S1	HanXRQChr01g0010131	def=Putative_EGF-like_calcium-binding_domain;_Concanavalin_A-like_lectin/glucanase_domain;_Serine/threonine-protein_kinase,_Ulk1/Ulk2;_Fibulin-1;_Wall-associated_receptor_kinase,_galacturonan-binding_domain
Ha412T4l110393C0S1	HanXRQChr14g0456991	def=Putative_EGF-like_domain;_S-locus_glycoprotein_domain;_Bulb-type_lectin_domain;_PAN/Apple_domain
Ha412T4l12123C0S1	HanXRQChr11g0346871	def=Putative_EGF-like_domain;_S-locus_glycoprotein_domain;_Bulb-type_lectin_domain;_PAN/Apple_domain;_Protein_kinase-like_domain;_Concanavalin_A-like_lectin/glucanase_domain;_S-receptor-like_serine/threonine-protein_kinase
Ha412T4l6767C0S1	HanXRQChr16g0511121	def=Putative_ELK_domain;_KNOX1;_KNOX2;_Homeobox_KN_domain;_Homeodomain-like
Ha412T4l29754C0S1	HanXRQChr12g0371661	def=Putative_ELK_domain;_KNOX1;_KNOX2;_Homeodomain-like
Ha412T4l10350C0S3	HanXRQChr16g0516911	def=Putative_ELK_domain;_KNOX1;_KNOX2;_Homeodomain-like
Ha412T4l7021C0S1	HanXRQChr05g0132851	def=Putative_EMSY_N-terminal
Ha412T4l8453C0S1	HanXRQChr03g0065781	def=Putative_ENTH/VHS;_AP180_N-terminal_homology_(ANTH)_domain
Ha412T4l6619C0S3	HanXRQChr08g0212551	def=Putative_ENTH/VHS;_AP180_N-terminal_homology_(ANTH)_domain
Ha412T4l1322C0S1	HanXRQChr12g0366061	def=Putative_ENTH/VHS;_AP180_N-terminal_homology_(ANTH)_domain
Ha412T4l22385C0S1	HanXRQChr04g0096811	def=Putative_epoxide_hydrolase-like;_Alpha/Beta_hydrolase_fold
Ha412T4l25488C0S1	HanXRQChr04g0097271	def=Putative_epoxide_hydrolase-like;_Alpha/Beta_hydrolase_fold
Ha412T4l18906C0S7	HanXRQChr15g0488861	def=Putative_exocyst_complex_protein_Exo70;_Cullin_repeat-like-containing_domain
Ha412T4l2813C0S1	HanXRQChr07g0203691	def=Putative_expansin/Lol_pI
Ha412T4l10841C0S2	HanXRQChr02g0044351	def=Putative_FAD/NAD(P)-binding_domain
Ha412T4l2303C0S1	HanXRQChr01g0028571	def=Putative_FAD-binding,_type_2
Ha412T4l3839C1S1	HanXRQChr09g0238221	def=Putative_FAD-binding_domain;_FAD/NAD(P)-binding_domain
Ha412T4l6171C0S1	HanXRQChr10g0296861	def=Putative_FAR1_DNA_binding_domain;_FHY3/FAR1_family
Ha412T4l2455C0S1	HanXRQChr06g0173171	def=Putative_fatty_acid_desaturase_domain;_Fatty_acid_desaturase,_N-terminal
Ha412T4l34460C0S1	HanXRQChr15g0467531	def=Putative_F-box_associated_interaction_domain
Ha412T4l32457C0S2	HanXRQChr05g0131241	def=Putative_F-box_domain
Ha412T4l8101C0S1	HanXRQChr11g0353911	def=Putative_F-box_domain
Ha412T4l15772C0S1	HanXRQChr06g0171101	def=Putative_F-box_domain;_F-box_associated_interaction_domain
Ha412T4l29221C0S1	HanXRQChr16g0528641	def=Putative_F-box_domain;_F-box_associated_interaction_domain
Ha412T4l16976C0S1	HanXRQChr17g0535451	def=Putative_F-box_domain;_F-box_associated_interaction_domain
Ha412T4l21786C0S3	HanXRQChr05g0144831	def=Putative_F-box_domain;_Galactose_oxidase,_beta-propeller
Ha412T4l14607C0S4	HanXRQChr09g0274921	def=Putative_F-box_domain;_Galactose_oxidase,_beta-propeller
Ha412T4l10432C0S1	HanXRQChr04g0113711	def=Putative_F-box_domain;_Kelch-type_beta_propeller
Ha412T4l11254C0S4	HanXRQChr08g0207341	def=Putative_F-box_domain;_Leucine-rich_repeat_domain,_L_domain-like
Ha412T4l4311C0S13	HanXRQChr10g0283821	def=Putative_F-box_domain;_Leucine-rich_repeat_domain,_L_domain-like
Ha412T4l19029C0S4	HanXRQChr14g0429371	def=Putative_F-box_domain;_Leucine-rich_repeat_domain,_L_domain-like
Ha412T4l15166C0S1	HanXRQChr13g0416731	def=Putative_F-box_domain;_Phloem_protein_2-like
Ha412T4l11949C0S1	HanXRQChr08g0207811	def=Putative_F-box_domain;_Zinc_finger,_MYND-type;_Tetratricopeptide-like_helical_domain
Ha412T4l11252C0S1	HanXRQChr02g0041441	def=Putative_FCP1_homology_domain;_HAD-like_domain
Ha412T4l8493C0S1	HanXRQChr10g0294691	def=Putative_FCP1_homology_domain;_HAD-like_domain
Ha412T4l47030C0S1	HanXRQChr01g0024061	def=Putative_ferredoxin_[2Fe-2S],_plant;_Beta-grasp_domain
Ha412T4l3381C0S2	HanXRQChr04g0122861	def=Putative_flavin_monooxygenase-like;_FAD/NAD(P)-binding_domain
Ha412T4l9754C0S1	HanXRQChr01g0014191	def=Putative_formin,_FH2_domain
Ha412T4l6617C1S1	HanXRQChr01g0003321	def=Putative_fructose-1,6-bisphosphatase_class_1/Sedoheputulose-1,7-bisphosphatase
Ha412T4l442C0S2	HanXRQChr08g0224941	def=Putative_gamma-thionin
Ha412T4l48652C0S1	HanXRQChr01g0023051	def=Putative_GIY-YIG_nuclease_superfamily;_DNA_mismatch_repair_MutS;_DNA_mismatch_repair_protein_MutS,_N-terminal;_P-loop_containing_nucleoside_triphosphate_hydrolase
Ha412T4l396C1S7	HanXRQChr01g0008591	def=Putative_glucose/ribitol_dehydrogenase
Ha412T4l2679C0S1	HanXRQChr03g0086801	def=Putative_glucose/ribitol_dehydrogenase
Ha412T4l11481C0S1	HanXRQChr06g0165911	def=Putative_glucose/ribitol_dehydrogenase
Ha412T4l9956C0S18	HanXRQChr06g0174791	def=Putative_glucose/ribitol_dehydrogenase
Ha412T4l48752C0S1	HanXRQChr13g0387791	def=Putative_glucose/ribitol_dehydrogenase
Ha412T4l15623C0S1	HanXRQChr08g0221191	def=Putative_glutamate/acetylglutamate_kinase;_Delta_l-pyrroline-5-carboxylate_synthetase;_Aldehyde/histidinol_dehydrogenase
Ha412T4l23008C0S1	HanXRQChr08g0221191	def=Putative_glutamate/acetylglutamate_kinase;_Delta_l-pyrroline-5-carboxylate_synthetase;_Aldehyde/histidinol_dehydrogenase
Ha412T4l14762C0S2	HanXRQChr12g0381081	def=Putative_glutamine_cyclotransferase;_WD40/YVTN_repeat-like-containing_domain
Ha412T4l6266C0S3	HanXRQChr04g0121631	def=Putative_glutathione-regulated_potassium-efflux_system_protein_KefB
Ha412T4l3893C0S1	HanXRQChr17g0538891	def=Putative_glu-tRNAGln_amidotransferase_C_subunit
Ha412T4l11763C0S1	HanXRQChr16g0529361	def=Putative_glycolipid_transfer_protein_domain
Ha412T4l26505C0S1	HanXRQChr01g0022561	def=Putative_glycoside_hydrolase,_family_14;_Glycoside_hydrolase_superfamily
Ha412T4l29169C0S1	HanXRQChr07g0206671	def=Putative_glycoside_hydrolase,_family_29;_Galactose-binding_domain-like;_Glycoside_hydrolase_superfamily
Ha412T4l8930C0S1	HanXRQChr07g0203661	def=Putative_glycoside_hydrolase,_family_32;_Concanavalin_A-like_lectin/glucanase_domain;_Glycosyl_hydrolase,_five-bladed_beta-propellor_domain
Ha412T4l1993C0S1	HanXRQChr16g0505101	def=Putative_glycoside_hydrolase,_family_35;_Glycoside_hydrolase_superfamily;_Glycoside_hydrolase_35,_catalytic_domain
Ha412T4l11958C0S1	HanXRQChr03g0090401	def=Putative_glycoside_hydrolase_family_17;_X8_domain;_Glycoside_hydrolase_superfamily
Ha412T4l9825C0S2	HanXRQChr13g0390551	def=Putative_glycoside_hydrolase_family_3_C-terminal_domain;_Glycoside_hydrolase_superfamily;_Fibronectin_type_III-like_domain;_Glycoside_hydrolase_family_3
Ha412T4l15382C0S4	HanXRQChr01g0021991	def=Putative_glycoside_hydrolase_family_38,_N-terminal_domain;_Glycoside_hydrolase/deacetylase,_beta/alpha-barrel
Ha412T4l4845C0S1	HanXRQChr03g0065731	def=Putative_glycoside_hydrolase_family_9;_Six-hairpin_glycosidase-like
Ha412T4l19008C0S1	HanXRQChr06g0183111	def=Putative_glycoside_hydrolase_family_9;_Six-hairpin_glycosidase-like
Ha412T4l21959C0S1	HanXRQChr11g0331201	def=Putative_glycosyl_transferase,_family_20;_Trehalose-phosphatase;_HAD-like_domain
Ha412T4l17060C0S1	HanXRQChr04g0124341	def=Putative_glycosyl_transferase,_family_48;_1,3-beta-glucan_synthase_subunit_FKS1-like,_domain-1
Ha412T4l9167C0S1	HanXRQChr07g0193021	def=Putative_glycosyl_transferase,_family_8;_Nucleotide-diphospho-sugar_transferases
Ha412T4l40883C0S1	HanXRQChr15g0464021	def=Putative_glycosyltransferase,_DXD_sugar-binding_motif;_Alpha_1,4-glycosyltransferase_domain;_Nucleotide-diphospho-sugar_transferases
Ha412T4l4339C0S2	HanXRQChr03g0061451	def=Putative_glyoxalase_I;_Glyoxalase/Bleomycin_resistance_protein/Dihydroxybiphenyl_dioxygenase
Ha412T4l8474C0S1	HanXRQChr12g0380021	def=Putative_glyoxalase_I;_Glyoxalase/Bleomycin_resistance_protein/Dihydroxybiphenyl_dioxygenase
Ha412T4l36652C0S1	HanXRQChr16g0521371	def=Putative_gnk2-homologous_domain;_Concanavalin_A-like_lectin/glucanase_domain;_Serine/threonine-protein_kinase_Unc-51
Ha412T4l26465C0S1	HanXRQChr10g0318551	def=Putative_GPCR_kinase
Ha412T4l19126C0S2	HanXRQChr17g0548481	def=Putative_GPI_transamidase_component_Gaa1
Ha412T4l9577C0S2	HanXRQChr04g0125681	def=Putative_guanine_nucleotide-binding_protein,_beta_subunit;_Katanin_p80_subunit_B1;_Katanin_p80_subunit,_C-terminal
Ha412T4l4161C0S2	HanXRQChr08g0216931	def=Putative_H/ACA_ribonucleoprotein_complex,_subunit_Gar1/Naf1;_Translation_protein,_beta-barrel_domain
Ha412T4l256C0S1	HanXRQChr05g0162331	def=Putative_haem_peroxidase
Ha412T4l70335C0S1	HanXRQChr07g0190001	def=Putative_haem_peroxidase
Ha412T4l45441C0S1	HanXRQChr12g0358361	def=Putative_haem_peroxidase
Ha412T4l4908C0S8	HanXRQChr17g0543531	def=Putative_haem_peroxidase
Ha412T4l33856C0S1	HanXRQChr10g0296901	def=Putative_harbinger_transposase-derived_protein;_Terpenoid_cyclases/protein_prenyltransferase_alpha-alpha_toroid;_Isoprenoid_synthase_domain
Ha412T4l9543C1S1	HanXRQChr01g0000981	def=Putative_HD/PDEase_domain;_RelA/SpoT_family;_Beta-grasp_domain
Ha412T4l49738C0S2	HanXRQChr10g0286611	def=Putative_heat_shock_protein_70_family;_Heat_shock_protein_70kD,_peptide-binding_domain
Ha412T4l14014C0S1	HanXRQChr08g0220411	def=Putative_heat_shock_protein_70_family;_Heat_shock_protein_70kD,_peptide-binding_domain;_Heat_shock_protein_70kD,_C-terminal_domain
Ha412T4l7030C0S1	HanXRQChr16g0505371	def=Putative_heat_shock_protein_DnaJ,_cysteine-rich_domain
Ha412T4l15820C0S1	HanXRQChr15g0492371	def=Putative_heat_shock_protein_Hsp90_family
Ha412T4l3615C0S2	HanXRQChr16g0528551	def=Putative_heat_shock_protein_Hsp90_family;_DNA_mismatch_repair_protein_family
Ha412T4l3615C0S1	HanXRQChr16g0528551	def=Putative_heat_shock_protein_Hsp90_family;_DNA_mismatch_repair_protein_family
Ha412T4l2798C0S1	HanXRQChr09g0273401	def=Putative_heavy_metal-associated_domain,_HMA
Ha412T4l17255C0S1	HanXRQChr10g0313321	def=Putative_heavy_metal-associated_domain,_HMA
Ha412T4l8188C0S1	HanXRQChr16g0498291	def=Putative_heavy_metal-associated_domain,_HMA
Ha412T4l5864C0S1	HanXRQChr13g0408401	def=Putative_HECT_domain;_Armadillo-type_fold;_UBX_domain-containing_protein_2/7;_Domain_of_unknown_function_DUF4414
Ha412T4l7806C0S1	HanXRQChr05g0140441	def=Putative_helicase_Cas3,_CRISPR-associated,_core;_DEAD/DEAH_box_helicase_domain;_RNA_helicase,_DEAD-box_type,_Q_motif;_P-loop_containing_nucleoside_triphosphate_hydrolase
Ha412T4l35197C0S1	HanXRQChr10g0316401	def=Putative_helicase_Cas3,_CRISPR-associated,_core;_DEAD/DEAH_box_helicase_domain;_RNA_helicase,_DEAD-box_type,_Q_motif;_P-loop_containing_nucleoside_triphosphate_hydrolase
Ha412T4l15762C0S1	HanXRQChr17g0540661	def=Putative_high_mobility_group_box_domain
Ha412T4l23534C0S1	HanXRQChr15g0476041	def=Putative_histone_deacetylase_interacting_domain;_Sin3,_C-terminal
Ha412T4l1180C0S1	HanXRQChr06g0175791	def=Putative_histone_H2A;_Histone-fold;_Histone_H2A,_C-terminal_domain;_Histone_H2A_conserved_site
Ha412T4l354C0S1	HanXRQChr04g0106411	def=Putative_histone_H3/CENP-A;_Histone-fold
Ha412T4l26596C0S2	HanXRQChr13g0401921	def=Putative_histone-fold
Ha412T4l68556C0S1	HanXRQChr02g0046621	def=Putative_homeodomain-like
Ha412T4l64588C0S1	HanXRQChr02g0052131	def=Putative_homeodomain-like
Ha412T4l17762C0S1	HanXRQChr03g0083141	def=Putative_homeodomain-like
Ha412T4l40157C0S2	HanXRQChr04g0105391	def=Putative_homeodomain-like
Ha412T4l43383C0S1	HanXRQChr05g0163341	def=Putative_homeodomain-like
Ha412T4l33205C0S1	HanXRQChr10g0280951	def=Putative_homeodomain-like
Ha412T4l7869C0S2	HanXRQChr11g0334781	def=Putative_homeodomain-like
Ha412T4l9331C0S1	HanXRQChr16g0520721	def=Putative_homeodomain-like
Ha412T4l3942C1S3	HanXRQChr12g0357301	def=Putative_homeodomain-like;_CheY-like_superfamily;_Signal_transduction_response_regulator,_PEP-CTERM_system,_putative;_Response_regulator_B-type,_plant;_Myb_domain
Ha412T4l12241C0S4	HanXRQChr17g0570481	def=Putative_homeodomain-like;_Myb-related_protein_B
Ha412T4l12241C0S1	HanXRQChr17g0570481	def=Putative_homeodomain-like;_Myb-related_protein_B
Ha412T4l19266C0S1	HanXRQChr11g0323301	def=Putative_homeodomain-like;_SANT_domain
Ha412T4l9310C0S1	HanXRQChr08g0220911	def=Putative_homeodomain-like;_Ubiquitin-related_domain
Ha412T4l19396C1S3	HanXRQChr09g0251051	def=Putative_homeodomain-like;_Zinc_finger,_FYVE/PHD-type;_Zinc_finger,_RING/FYVE/PHD-type
Ha412T4l31256C0S1	HanXRQChr11g0329911	def=Putative_homeodomain-like;_Zinc_finger,_RING/FYVE/PHD-type;_Myb-like_domain
Ha412T4l10842C0S1	HanXRQChr05g0157741	def=Putative_initiation_factor_2B-related
Ha412T4l1907C0S4	HanXRQChr05g0156131	def=Putative_initiation_factor_eIF-4_gamma,_MA3;_Armadillo-type_fold
Ha412T4l2250C0S1	HanXRQChr10g0313681	def=Putative_initiation_factor_eIF-4_gamma,_MA3;_Armadillo-type_fold
Ha412T4l2250C0S2	HanXRQChr10g0313681	def=Putative_initiation_factor_eIF-4_gamma,_MA3;_Armadillo-type_fold
Ha412T4l5493C0S29	HanXRQChr17g0562571	def=Putative_initiation_factor_eIF-4_gamma,_MA3;_Armadillo-type_fold
Ha412T4l4521C0S8	HanXRQChr10g0295271	def=Putative_inosine_triphosphate_pyrophosphatase-like
Ha412T4l7534C0S1	HanXRQChr08g0236251	def=Putative_inositol-pentakisphosphate_2-kinase
Ha412T4l11462C0S1	HanXRQChr01g0027951	def=Putative_interferon-related_developmental_regulator,_C-terminal;_Armadillo-type_fold
Ha412T4l5348C2S7	HanXRQChr03g0088341	def=Putative_ionotropic_glutamate_receptor
Ha412T4l10736C0S1	HanXRQChr04g0119951	def=Putative_IQ_motif,_EF-hand_binding_site
Ha412T4l11240C0S1	HanXRQChr14g0431291	def=Putative_IQ_motif,_EF-hand_binding_site
Ha412T4l15440C0S4	HanXRQChr07g0185821	def=Putative_IQ_motif,_EF-hand_binding_site;_Dilute_domain;_Myosin,_N-terminal,_SH3-like;_P-loop_containing_nucleoside_triphosphate_hydrolase
Ha412T4l80445C0S1	HanXRQChr14g0431391	def=Putative_isoprenoid_synthase_domain
Ha412T4l44881C0S1	HanXRQChr09g0244441	def=Putative_jmjC_domain;_Armadillo-type_fold
Ha412T4l11010C0S1	HanXRQChr05g0144941	def=Putative_jmjC_domain;_JmjN_domain;_FY-rich,_N-terminal;_FY-rich,_C-terminal;_Zinc_finger,_C5HC2-type
Ha412T4l22267C0S1	HanXRQChr04g0100761	def=Putative_jmjC_domain;_JmjN_domain;_Zinc_finger,_C2H2-like
Ha412T4l10185C0S2	HanXRQChr03g0083331	def=Putative_jmjC_domain;_JmjN_domain;_Zinc_finger,_C5HC2-type
Ha412T4l45720C0S4	HanXRQChr05g0137691	def=Putative_jmjC_domain;_Zinc-finger_domain_of_monoamine-oxidase_A_repressor_R1
Ha412T4l45720C0S3	HanXRQChr05g0137691	def=Putative_jmjC_domain;_Zinc-finger_domain_of_monoamine-oxidase_A_repressor_R1
Ha412T4l11493C0S1	HanXRQChr08g0210791	def=Putative_K_Homology_domain
Ha412T4l19230C0S2	HanXRQChr09g0245391	def=Putative_K_Homology_domain
Ha412T4l15196C0S6	HanXRQChr01g0024901	def=Putative_kinesin_motor_domain;_P-loop_containing_nucleoside_triphosphate_hydrolase;_Kinesin-like_protein
Ha412T4l5084C0S2	HanXRQChr05g0133911	def=Putative_kinesin_motor_domain;_P-loop_containing_nucleoside_triphosphate_hydrolase;_Kinesin-like_protein
Ha412T4l35283C0S1	HanXRQChr05g0148401	def=Putative_kinesin_motor_domain;_P-loop_containing_nucleoside_triphosphate_hydrolase;_Kinesin-like_protein
Ha412T4l36566C0S1	HanXRQChr10g0306651	def=Putative_kinesin_motor_domain;_P-loop_containing_nucleoside_triphosphate_hydrolase;_Kinesin-like_protein
Ha412T4l28412C0S1	HanXRQChr14g0462371	def=Putative_kinesin_motor_domain;_RuvA_domain_2-like;_P-loop_containing_nucleoside_triphosphate_hydrolase;_Kinesin-like_protein
Ha412T4l10114C0S1	HanXRQChr05g0154641	def=Putative_KNOX1;_KNOX2
Ha412T4l14985C0S1	HanXRQChr08g0222231	def=Putative_laccase
Ha412T4l6969C0S3	HanXRQChr06g0179441	def=Putative_laccase;_L-ascorbate_oxidase,_fungi
Ha412T4l657C0S1	HanXRQChr15g0478161	def=Putative_leucine_zipper,_homeobox-associated;_Homeodomain-like
Ha412T4l54423C0S4	HanXRQChr01g0013131	def=Putative_leucine-rich_repeat_domain,_L_domain-like
Ha412T4l58736C0S1	HanXRQChr02g0031341	def=Putative_leucine-rich_repeat_domain,_L_domain-like
Ha412T4l11902C0S1	HanXRQChr02g0045671	def=Putative_leucine-rich_repeat_domain,_L_domain-like
Ha412T4l16104C0S4	HanXRQChr04g0098741	def=Putative_leucine-rich_repeat_domain,_L_domain-like
Ha412T4l25467C0S2	HanXRQChr12g0372021	def=Putative_leucine-rich_repeat_domain,_L_domain-like
Ha412T4l52192C0S1	HanXRQChr15g0488071	def=Putative_leucine-rich_repeat_domain,_L_domain-like
Ha412T4l22078C0S7	HanXRQChr14g0439451	def=Putative_leucine-rich_repeat-containing_N-terminal,_plant-type;_Concanavalin_A-like_lectin/glucanase_domain;_Serine/threonine-protein_kinase,_Ulk1/Ulk2;_Leucine-rich_repeat_domain,_L_domain-like
Ha412T4l33514C0S1	HanXRQChr17g0539611	def=Putative_leucine-rich_repeat-containing_N-terminal,_plant-type;_Concanavalin_A-like_lectin/glucanase_domain;_Serine/threonine-protein_kinase_Plk3;_Leucine-rich_repeat_domain,_L_domain-like
Ha412T4l1463C2S3	HanXRQChr04g0096831	def=Putative_leucine-rich_repeat-containing_N-terminal,_plant-type;_Leucine-rich_repeat_domain,_L_domain-like
Ha412T4l20011C0S10	HanXRQChr04g0097431	def=Putative_leucine-rich_repeat-containing_N-terminal,_plant-type;_Leucine-rich_repeat_domain,_L_domain-like
Ha412T4l10424C0S3	HanXRQChr08g0223381	def=Putative_leucine-rich_repeat-containing_N-terminal,_plant-type;_Leucine-rich_repeat_domain,_L_domain-like
Ha412T4l90516C0S1	HanXRQChr10g0299961	def=Putative_leucine-rich_repeat-containing_N-terminal,_plant-type;_Leucine-rich_repeat_domain,_L_domain-like
Ha412T4l65708C0S1	HanXRQChr10g0299961	def=Putative_leucine-rich_repeat-containing_N-terminal,_plant-type;_Leucine-rich_repeat_domain,_L_domain-like
Ha412T4l3514C0S5	HanXRQChr04g0094201	def=Putative_leucine-rich_repeat-containing_N-terminal,_plant-type;_Mitogen-activated_protein_(MAP)_kinase_kinase_kinase_10;_Leucine-rich_repeat_domain,_L_domain-like
Ha412T4l32647C0S1	HanXRQChr08g0212451	def=Putative_leucine-rich_repeat-containing_N-terminal,_plant-type;_Mitogen-activated_protein_(MAP)_kinase_kinase_kinase_10;_Leucine-rich_repeat_domain,_L_domain-like
Ha412T4l13508C0S1	HanXRQChr12g0358121	def=Putative_leucine-rich_repeat-containing_N-terminal,_plant-type;_Serine/threonine-protein_kinase_Mps1;_Leucine-rich_repeat_domain,_L_domain-like
Ha412T4l12509C0S1	HanXRQChr11g0348331	def=Putative_leucine-rich_repeat-containing_N-terminal,_plant-type;_Serine/threonine-protein_kinase_Plk3;_Leucine-rich_repeat_domain,_L_domain-like
Ha412T4l118C0S1	HanXRQChr04g0125431	def=Putative_leucine-rich_repeat-containing_N-terminal,_plant-type;_Somatic_embryogenesis_receptor-like_kinase;_Leucine-rich_repeat_domain,_L_domain-like
Ha412T4l2777C0S1	HanXRQChr04g0128571	def=Putative_leucine-rich_repeat-containing_N-terminal,_plant-type;_Somatic_embryogenesis_receptor-like_kinase;_Leucine-rich_repeat_domain,_L_domain-like
Ha412T4l42087C0S2	HanXRQChr08g0222611	def=Putative_leucine-rich_repeat-containing_N-terminal,_plant-type;_Tyrosine-protein_kinase,_neurotrophic_receptor;_Leucine-rich_repeat_domain,_L_domain-like
Ha412T4l23732C0S1	HanXRQChr16g0518291	def=Putative_leucine-rich_repeat-containing_N-terminal,_plant-type;_Tyrosine-protein_kinase,_receptor_ROR;_Leucine-rich_repeat_domain,_L_domain-like
Ha412T4l22252C0S1	HanXRQChr11g0338161	def=Putative_lipase,_GDXG,_putative_histidine_active_site;_Alpha/Beta_hydrolase_fold
Ha412T4l14766C0S1	HanXRQChr03g0071391	def=Putative_lipoxygenase;_Lipoxygenase,_domain_3
Ha412T4l53582C0S1	HanXRQChr10g0296461	def=Putative_lipoxygenase;_Lipoxygenase,_domain_3
Ha412T4l2711C0S2	HanXRQChr13g0404381	def=Putative_lipoxygenase;_Lipoxygenase,_domain_3
Ha412T4l7143C0S3	HanXRQChr06g0169711	def=Putative_lumazine-binding_protein;_ATP_synthase_subunit_alpha-like_domain;_Lumazine-binding_domain
Ha412T4l2622C0S1	HanXRQChr01g0023641	def=Putative_lupus_La_protein;_Winged_helix-turn-helix_DNA-binding_domain;_Nucleotide-binding_alpha-beta_plait_domain
Ha412T4l12314C0S1	HanXRQChr02g0036981	def=Putative_major_facilitator,_sugar_transporter-like;_Major_facilitator_superfamily_domain
Ha412T4l41975C0S1	HanXRQChr10g0316271	def=Putative_major_facilitator,_sugar_transporter-like;_Major_facilitator_superfamily_domain
Ha412T4l2589C0S1	HanXRQChr15g0487261	def=Putative_major_facilitator_superfamily;_Major_facilitator_superfamily_domain
Ha412T4l40C0S1	HanXRQChr13g0394591	def=Putative_major_intrinsic_protein;_Aquaporin-like
Ha412T4l3978C0S2	HanXRQChr03g0093251	def=Putative_major_sperm_protein_(MSP)_domain;_Vesicle-associated_membrane-protein-associated_protein
Ha412T4l42414C0S1	HanXRQChr08g0229661	def=Putative_malectin-like_carbohydrate-binding_domain;_Leucine-rich_repeat_domain,_L_domain-like
Ha412T4l16413C0S9	HanXRQChr03g0080781	def=Putative_mediator_complex,_subunit_Med14
Ha412T4l12974C0S1	HanXRQChr15g0473541	def=Putative_membrane_protein,Tapt1/CMV_receptor
Ha412T4l1781C1S2	HanXRQChr08g0233651	def=Putative_metallo-dependent_phosphatase-like
Ha412T4l1611C0S2	HanXRQChr12g0362991	def=Putative_metalloenzyme,_LuxS/M16_peptidase-like
Ha412T4l21686C0S1	HanXRQChr07g0196921	def=Putative_metalloenzyme,_LuxS/M16_peptidase-like;_Peptidase_M16C_associated;_Ribosomal_protein_S10_domain
Ha412T4l5026C0S1	HanXRQChr10g0297721	def=Putative_methylmalonate-semialdehyde_dehydrogenase;_Aldehyde/histidinol_dehydrogenase
Ha412T4l1198C0S1	HanXRQChr07g0198041	def=Putative_mitochondrial_carrier_domain
Ha412T4l25671C0S1	HanXRQChr09g0246991	def=Putative_mitochondrial_carrier_protein;_Mitochondrial_carrier_domain
Ha412T4l10455C0S1	HanXRQChr11g0331591	def=Putative_mitochondrial_carrier_protein;_Mitochondrial_carrier_domain
Ha412T4l7340C0S27	HanXRQChr14g0457001	def=Putative_mitogen-activated_protein_(MAP)_kinase,_ERK3/4
Ha412T4l5348C2S1	HanXRQChr03g0085121	def=Putative_mitogen-activated_protein_(MAP)_kinase,_ERK3/4;_Apoptotic_protease-activating_factor_1
Ha412T4l49669C0S1	HanXRQChr13g0386931	def=Putative_mitogen-activated_protein_(MAP)_kinase_kinase_kinase_Ste11,_Cryptococcus;_Mitogen-activated_protein_(MAP)_kinase_kinase_kinase_7
Ha412T4l52801C0S1	HanXRQChr11g0347381	def=Putative_mitogen-activated_protein_(MAP)_kinase_kinase_kinase_Ste11,_Cryptococcus;_Phloem_protein_2-like
Ha412T4l38535C0S1	HanXRQChr05g0160281	def=Putative_multi_antimicrobial_extrusion_protein
Ha412T4l7830C0S3	HanXRQChr14g0444901	def=Putative_multi_antimicrobial_extrusion_protein
Ha412T4l3747C0S3	HanXRQChr15g0482371	def=Putative_myb_domain,_plants;_Homeodomain-like
Ha412T4l39474C0S1	HanXRQChr16g0503441	def=Putative_myb_domain,_plants;_Homeodomain-like
Ha412T4l523C0S4	HanXRQChr17g0570451	def=Putative_myb_domain,_plants;_Homeodomain-like
Ha412T4l16043C0S6	HanXRQChr08g0234131	def=Putative_myc-type,_basic_helix-loop-helix_(bHLH)_domain
Ha412T4l20092C0S1	HanXRQChr09g0251771	def=Putative_myc-type,_basic_helix-loop-helix_(bHLH)_domain
Ha412T4l11577C0S1	HanXRQChr15g0475741	def=Putative_myc-type,_basic_helix-loop-helix_(bHLH)_domain
Ha412T4l1400C0S1	HanXRQChr17g0547671	def=Putative_myc-type,_basic_helix-loop-helix_(bHLH)_domain
Ha412T4l23027C0S2	HanXRQChr12g0367441	def=Putative_myc-type,_basic_helix-loop-helix_(bHLH)_domain;_Basic_helix-loop-helix_(bHLH)_transcription_factors_BEE-like,_plant
Ha412T4l8917C0S1	HanXRQChr13g0406481	def=Putative_myc-type,_basic_helix-loop-helix_(bHLH)_domain;_Transcription_factor_MYC/MYB_N-terminal
Ha412T4l44050C0S1	HanXRQChr17g0562881	def=Putative_myc-type,_basic_helix-loop-helix_(bHLH)_domain;_Transcription_factor_MYC/MYB_N-terminal
Ha412T4l8542C0S1	HanXRQChr02g0047691	def=Putative_NAC_domain
Ha412T4l13454C0S1	HanXRQChr05g0150751	def=Putative_NAC_domain
Ha412T4l7827C0S1	HanXRQChr10g0284011	def=Putative_NAC_domain
Ha412T4l15450C0S1	HanXRQChr14g0438031	def=Putative_NAC_domain
Ha412T4l38753C0S1	HanXRQChr17g0545991	def=Putative_NAC_domain
Ha412T4l11224C0S10	HanXRQChr05g0129711	def=Putative_NAD(P)-binding_domain
Ha412T4l28121C0S4	HanXRQChr12g0372471	def=Putative_NAD(P)-binding_domain
Ha412T4l21364C0S1	HanXRQChr17g0542691	def=Putative_NAD(P)-binding_domain
Ha412T4l7032C0S1	HanXRQChr05g0136581	def=Putative_NAD_kinase/diacylglycerol_kinase-like_domain;_Diacylglycerol_kinase,_plant
Ha412T4l20159C0S1	HanXRQChr00c0055g0571461	def=Putative_NADH:ubiquinone/plastoquinone_oxidoreductase,_chain_3;_Ribosomal_protein_S12/S23
Ha412T4l5591C1S1	HanXRQMTg0579651	def=Putative_NADH:ubiquinone_oxidoreductase,_30kDa_subunit
Ha412T4l31131C0S3	HanXRQChr08g0212281	def=Putative_NADH:ubiquinone_oxidoreductase,_subunit_1/F420H2_oxidoreductase_subunit_H
Ha412T4l1040C0S1	HanXRQChr12g0366921	def=Putative_NADH_dehydrogenase_ubiquinone_Fe-S_protein_4,_mitochondrial
Ha412T4l1113C0S1	HanXRQChr15g0465441	def=Putative_NADH-ubiquinone_oxidoreductase_chain_4L/K
Ha412T4l1162C0S1	HanXRQChr15g0465441	def=Putative_NADH-ubiquinone_oxidoreductase_chain_4L/K
Ha412T4l43257C0S1	HanXRQChr15g0465441	def=Putative_NADH-ubiquinone_oxidoreductase_chain_4L/K
Ha412T4l27351C0S1	HanXRQChr01g0003761	def=Putative_NB-ARC;_P-loop_containing_nucleoside_triphosphate_hydrolase;_Leucine-rich_repeat_domain,_L_domain-like
Ha412T4l5690C0S21	HanXRQChr05g0156991	def=Putative_NB-ARC;_P-loop_containing_nucleoside_triphosphate_hydrolase;_Leucine-rich_repeat_domain,_L_domain-like
Ha412T4l33275C0S1	HanXRQChr09g0260361	def=Putative_NB-ARC;_P-loop_containing_nucleoside_triphosphate_hydrolase;_Leucine-rich_repeat_domain,_L_domain-like
Ha412T4l27819C0S1	HanXRQChr13g0417981	def=Putative_NB-ARC;_P-loop_containing_nucleoside_triphosphate_hydrolase;_Leucine-rich_repeat_domain,_L_domain-like
Ha412T4l28983C0S1	HanXRQChr13g0422431	def=Putative_NB-ARC;_P-loop_containing_nucleoside_triphosphate_hydrolase;_Leucine-rich_repeat_domain,_L_domain-like
Ha412T4l5690C0S6	HanXRQChr13g0422551	def=Putative_NB-ARC;_P-loop_containing_nucleoside_triphosphate_hydrolase;_Leucine-rich_repeat_domain,_L_domain-like
Ha412T4l13011C0S1	HanXRQChr17g0550881	def=Putative_NB-ARC;_P-loop_containing_nucleoside_triphosphate_hydrolase;_Leucine-rich_repeat_domain,_L_domain-like
Ha412T4l25061C0S1	HanXRQChr04g0095241	def=Putative_NB-ARC;_Powdery_mildew_resistance_protein,_RPW8_domain;_P-loop_containing_nucleoside_triphosphate_hydrolase;_Leucine-rich_repeat_domain,_L_domain-like
Ha412T4l15460C0S3	HanXRQChr05g0149841	def=Putative_NB-ARC;_Rapamycin-binding_domain;_Toll-like_receptor;_P-loop_containing_nucleoside_triphosphate_hydrolase;_Leucine-rich_repeat_domain,_L_domain-like
Ha412T4l23686C0S8	HanXRQChr16g0521551	def=Putative_NB-ARC;_Winged_helix-turn-helix_DNA-binding_domain;_Toll-like_receptor;_P-loop_containing_nucleoside_triphosphate_hydrolase;_Leucine-rich_repeat_domain,_L_domain-like
Ha412T4l26475C0S1	HanXRQChr09g0276381	def=Putative_NHPM_bacteriocin_system_ABC_transporter,_peptidase/ATP-binding_protein;_P-loop_containing_nucleoside_triphosphate_hydrolase
Ha412T4l24923C0S7	HanXRQMTg0579581	def=Putative_niFe_hydrogenase-like
Ha412T4l3649C0S1	HanXRQChr04g0102641	def=Putative_nitrite_reductase_[NAD(P)H]_small_subunit,_NirD;_Chlorophyll_a/b_binding_protein_domain
Ha412T4l36121C0S2	HanXRQChr01g0024091	def=Putative_nonaspanin_(TM9SF)
Ha412T4l587C0S5	HanXRQChr12g0360571	def=Putative_nonaspanin_(TM9SF);_Major_facilitator_superfamily_domain
Ha412T4l28546C0S2	HanXRQChr15g0495211	def=Putative_N-terminal_acetyltransferase_A,_auxiliary_subunit
Ha412T4l973C1S3	HanXRQChr15g0486971	def=Putative_NTF2-like_domain
Ha412T4l24526C0S1	HanXRQChr14g0448521	def=Putative_nucleoside_phosphatase_GDA1/CD39
Ha412T4l17889C0S2	HanXRQChr07g0201281	def=Putative_nucleotide-binding_alpha-beta_plait_domain
Ha412T4l2951C0S2	HanXRQChr10g0285131	def=Putative_nucleotide-binding_alpha-beta_plait_domain
Ha412T4l49C0S5	HanXRQChr11g0324681	def=Putative_nucleotide-binding_alpha-beta_plait_domain
Ha412T4l3776C0S6	HanXRQChr12g0382721	def=Putative_nucleotide-binding_alpha-beta_plait_domain
Ha412T4l3042C0S7	HanXRQChr13g0401521	def=Putative_nucleotide-binding_alpha-beta_plait_domain
Ha412T4l16399C0S1	HanXRQChr14g0458301	def=Putative_nucleotide-binding_alpha-beta_plait_domain
Ha412T4l55220C0S1	HanXRQChr15g0485141	def=Putative_nucleotide-binding_alpha-beta_plait_domain
Ha412T4l9502C0S1	HanXRQChr15g0497381	def=Putative_nucleotide-binding_alpha-beta_plait_domain
Ha412T4l4818C0S1	HanXRQChr16g0518791	def=Putative_nucleotide-binding_alpha-beta_plait_domain
Ha412T4l10252C0S3	HanXRQChr06g0179111	def=Putative_O-acyltransferase,_WSD1,_N-terminal;_O-acyltransferase_WSD1,_C-terminal
Ha412T4l15758C0S1	HanXRQChr16g0509941	def=Putative_O-acyltransferase,_WSD1,_N-terminal;_O-acyltransferase_WSD1,_C-terminal
Ha412T4l5442C0S10	HanXRQChr16g0510631	def=Putative_oligosaccharyl_transferase,_STT3_subunit
Ha412T4l1404C0S1	HanXRQChr07g0189281	def=Putative_ORMDL_family
Ha412T4l42439C0S1	HanXRQChr04g0123491	def=Putative_oxoglutarate/iron-dependent_dioxygenase;_Non-haem_dioxygenase_N-terminal_domain;_Isopenicillin_N_synthase-like
Ha412T4l5439C0S1	HanXRQChr11g0336741	def=Putative_oxoglutarate/iron-dependent_dioxygenase;_Non-haem_dioxygenase_N-terminal_domain;_Isopenicillin_N_synthase-like
Ha412T4l2999C1S1	HanXRQChr14g0443721	def=Putative_oxoglutarate/iron-dependent_dioxygenase;_Non-haem_dioxygenase_N-terminal_domain;_Isopenicillin_N_synthase-like
Ha412T4l4640C0S1	HanXRQChr15g0466231	def=Putative_oxoglutarate/iron-dependent_dioxygenase;_Non-haem_dioxygenase_N-terminal_domain;_Isopenicillin_N_synthase-like
Ha412T4l258C0S1	HanXRQChr06g0165881	def=Putative_PA_domain;_Presenilin/signal_peptide_peptidase
Ha412T4l66703C0S1	HanXRQChr13g0398991	def=Putative_papD-like;_Ankyrin_repeat-containing_domain
Ha412T4l15678C0S1	HanXRQChr14g0459391	def=Putative_papD-like;_Ankyrin_repeat-containing_domain
Ha412T4l32935C0S2	HanXRQChr14g0445731	def=Putative_PAZ_domain;_Ribonuclease_H-like_domain;_Argonaute,_linker_1_domain;_Argonaute_linker_2_domain;_Protein_argonaute,_Mid_domain;_Protein_argonaute,_N-terminal
Ha412T4l48227C0S1	HanXRQChr04g0096451	def=Putative_PB1_domain;_AUX/IAA_protein
Ha412T4l2966C0S5	HanXRQChr12g0360841	def=Putative_PB1_domain;_AUX/IAA_protein
Ha412T4l2966C0S6	HanXRQChr12g0360841	def=Putative_PB1_domain;_AUX/IAA_protein
Ha412T4l9664C0S1	HanXRQChr12g0381161	def=Putative_PB1_domain;_AUX/IAA_protein
Ha412T4l5556C0S12	HanXRQChr16g0532631	def=Putative_PB1_domain;_AUX/IAA_protein;_Auxin_response_factor;_DNA-binding_pseudobarrel_domain
Ha412T4l13666C0S1	HanXRQChr04g0102961	def=Putative_PB1_domain;_CBS_domain
Ha412T4l19743C0S1	HanXRQChr09g0241851	def=Putative_PB1_domain;_Tetratricopeptide-like_helical_domain
Ha412T4l1465C0S14	HanXRQChr12g0360101	def=Putative_pectinesterase,_catalytic;_Pectinesterase_inhibitor_domain;_Pectin_lyase_fold/virulence_factor
Ha412T4l10333C0S1	HanXRQChr03g0087981	def=Putative_pectinesterase_inhibitor_domain
Ha412T4l728C0S3	HanXRQChr08g0223881	def=Putative_pectinesterase_inhibitor_domain
Ha412T4l964C0S1	HanXRQChr13g0395161	def=Putative_pectinesterase_inhibitor_domain
Ha412T4l2317C0S1	HanXRQChr13g0395221	def=Putative_pectinesterase_inhibitor_domain
Ha412T4l15559C0S1	HanXRQChr04g0094251	def=Putative_pectinesterase_inhibitor_domain;_Pectin_lyase_fold/virulence_factor
Ha412T4l12256C0S1	HanXRQChr08g0231261	def=Putative_peptidase_C19,_ubiquitin-specific_peptidase,_DUSP_domain;_Ubiquitin_specific_protease_domain
Ha412T4l1574C0S1	HanXRQChr16g0501401	def=Putative_peptidase_C1A;_Cysteine_peptidase,_histidine_active_site;_Cysteine_peptidase,_asparagine_active_site
Ha412T4l14748C0S1	HanXRQChr04g0096551	def=Putative_peptidase_S10,_serine_carboxypeptidase;_Alpha/Beta_hydrolase_fold
Ha412T4l4719C0S1	HanXRQChr04g0128681	def=Putative_peptidase_S10,_serine_carboxypeptidase;_Alpha/Beta_hydrolase_fold
Ha412T4l6842C0S2	HanXRQChr10g0301761	def=Putative_peptidase_S10,_serine_carboxypeptidase;_Alpha/Beta_hydrolase_fold
Ha412T4l8409C0S1	HanXRQChr13g0406661	def=Putative_peptidase_S10,_serine_carboxypeptidase;_Alpha/Beta_hydrolase_fold
Ha412T4l26431C0S1	HanXRQChr04g0104241	def=Putative_peptidase_S26A,_signal_peptidase_I;_Peptidase_S24/S26A/S26B/S26C;_Peptidase_S24/S26,_beta-ribbon_domain
Ha412T4l12146C0S1	HanXRQChr01g0019491	def=Putative_peptidase_S28;_Alpha/Beta_hydrolase_fold
Ha412T4l17966C0S2	HanXRQChr12g0382311	def=Putative_peptidase_S8,_subtilisin-related
Ha412T4l2198C0S6	HanXRQChr17g0541541	def=Putative_peptide_chain_release_factor_1;_Double-stranded_RNA-binding_domain
Ha412T4l1333C0S1	HanXRQChr15g0482841	def=Putative_peptidyl-prolyl_cis-trans_isomerase,_PpiC-type
Ha412T4l3715C0S1	HanXRQChr03g0088551	def=Putative_pex19_protein
Ha412T4l43C2S1	HanXRQChr03g0063851	def=Putative_PGG_domain
Ha412T4l17609C0S1	HanXRQChr03g0078601	def=Putative_phloem_protein_2-like
Ha412T4l4582C0S1	HanXRQChr06g0177311	def=Putative_phosphatidylinositol_3-/4-kinase,_catalytic_domain
Ha412T4l9502C0S4	HanXRQChr05g0150561	def=Putative_phosphatidylinositol-4-phosphate_5-kinase,_plant;_Phosphatidylinositol-4-phosphate_5-kinase;_Phosphatidylinositol-4-phosphate_5-kinase,_C-terminal;_Phosphatidylinositol-4-phosphate_5-kinase,_N-terminal_domain
Ha412T4l84543C0S1	HanXRQChr17g0560501	def=Putative_phosphoenolpyruvate_carboxylase
Ha412T4l6752C0S1	HanXRQChr04g0111111	def=Putative_phosphofructokinase_domain;_ATP-dependent_6-phosphofructokinase
Ha412T4l4709C0S2	HanXRQChr08g0216771	def=Putative_phosphofructokinase_domain;_Pyrophosphate-dependent_phosphofructokinase_PfpB
Ha412T4l6507C0S1	HanXRQChr15g0490001	def=Putative_phosphoglycerate/bisphosphoglycerate_mutase,_active_site;_Histidine_phosphatase_superfamily
Ha412T4l30130C0S1	HanXRQChr06g0169321	def=Putative_phospholipase_D,_plant;_Phospholipase_D_family;_Phospholipase_D,_C-terminal
Ha412T4l24727C0S1	HanXRQChr06g0176741	def=Putative_phospholipase_D/Transphosphatidylase;_Phospholipase_D-like_domain
Ha412T4l29C0S1	HanXRQChr11g0326671	def=Putative_photosynthetic_reaction_centre,_L/M;_Photosystem_antenna_protein-like
Ha412T4l7691C0S1	HanXRQChr13g0413511	def=Putative_photosystem_I_PsaA/PsaB;_DNA-directed_RNA_polymerase,_subunit_2,_domain_6
Ha412T4l5400C0S1	HanXRQCPg0579921	def=Putative_photosystem_I_PsaA/PsaB;_N-terminal_acetyltransferase_A,_auxiliary_subunit;_Photosystem_I_Ycf3,_assembly
Ha412T4l5924C0S1	HanXRQChr16g0529011	def=Putative_photosystem_II_cytochrome_b559,_alpha_subunit
Ha412T4l4519C0S1	HanXRQChr00c0126g0571841	def=Putative_photosystem_II_PsbK
Ha412T4l73C0S1	HanXRQChr02g0044811	def=Putative_photosystem_II_PsbZ,_reaction_centre
Ha412T4l1128C0S1	HanXRQChr09g0255341	def=Putative_phytosulfokine
Ha412T4l383C0S1	HanXRQChr15g0474781	def=Putative_PLC-like_phosphodiesterase,_TIM_beta/alpha-barrel_domain
Ha412T4l23903C0S1	HanXRQChr10g0302161	def=Putative_pleiotropic_drug_resistance_protein_PDR/CDR;_Plant_PDR_ABC_transporter_associated;_P-loop_containing_nucleoside_triphosphate_hydrolase;_ABC-transporter_extracellular_N-terminal_domain
Ha412T4l35310C0S1	HanXRQChr10g0302161	def=Putative_pleiotropic_drug_resistance_protein_PDR/CDR;_Plant_PDR_ABC_transporter_associated;_P-loop_containing_nucleoside_triphosphate_hydrolase;_ABC-transporter_extracellular_N-terminal_domain
Ha412T4l31799C0S1	HanXRQChr04g0114991	def=Putative_pleiotropic_drug_resistance_protein_PDR/CDR;_P-loop_containing_nucleoside_triphosphate_hydrolase
Ha412T4l61881C0S1	HanXRQChr02g0036471	def=Putative_P-loop_containing_nucleoside_triphosphate_hydrolase
Ha412T4l41592C0S1	HanXRQChr13g0411241	def=Putative_P-loop_containing_nucleoside_triphosphate_hydrolase
Ha412T4l18050C0S1	HanXRQChr15g0473721	def=Putative_P-loop_containing_nucleoside_triphosphate_hydrolase
Ha412T4l26435C0S1	HanXRQChr12g0371381	def=Putative_poly(ADP-ribose)_polymerase,_catalytic_domain
Ha412T4l3411C0S1	HanXRQChr11g0324891	def=Putative_polyketide_synthase,_type_III;_Thiolase-like
Ha412T4l19281C0S1	HanXRQChr10g0298481	def=Putative_polyribonucleotide_nucleotidyltransferase;_Ribonuclease_H-like_domain;_Transcription_elongation_factor_Spt6;_DNA_ligase_B;_Tex_RuvX-like_domain;_Tex-like_protein,_HTH_domain;_Tex-like_domain;_Spt6_acidic,_N-terminal_domain;_Helix-turn-helix_DNA-binding_domain_of_Spt6;_Transcription_elongation_factor_Spt6,_YqgF_domain;_Transcription_elongation_factor_Spt6,_helix-hairpin-helix_motif
Ha412T4l38633C0S1	HanXRQChr03g0080851	def=Putative_potassium_channel,_voltage-dependent,_EAG
Ha412T4l41946C0S1	HanXRQChr12g0381541	def=Putative_potassium_transporter
Ha412T4l4554C0S1	HanXRQChr15g0483461	def=Putative_potassium_transporter
Ha412T4l11911C0S1	HanXRQChr02g0032441	def=Putative_PPM-type_phosphatase_domain;_Protein_phosphatase_2C_family
Ha412T4l27607C0S1	HanXRQChr05g0134881	def=Putative_PPM-type_phosphatase_domain;_Protein_phosphatase_2C_family
Ha412T4l8029C0S1	HanXRQChr08g0237391	def=Putative_PPM-type_phosphatase_domain;_Protein_phosphatase_2C_family
Ha412T4l11859C0S1	HanXRQChr10g0295911	def=Putative_PPM-type_phosphatase_domain;_Protein_phosphatase_2C_family
Ha412T4l6285C0S2	HanXRQChr10g0312771	def=Putative_PPM-type_phosphatase_domain;_Protein_phosphatase_2C_family
Ha412T4l8324C0S1	HanXRQChr13g0411021	def=Putative_PPM-type_phosphatase_domain;_Protein_phosphatase_2C_family
Ha412T4l2367C0S1	HanXRQChr13g0413441	def=Putative_PPM-type_phosphatase_domain;_Protein_phosphatase_2C_family
Ha412T4l45153C0S1	HanXRQChr14g0459551	def=Putative_PPM-type_phosphatase_domain;_Protein_phosphatase_2C_family
Ha412T4l46158C0S1	HanXRQChr03g0061801	def=Putative_PRONE_domain
Ha412T4l35198C0S1	HanXRQChr08g0215711	def=Putative_PRONE_domain
Ha412T4l37101C0S1	HanXRQChr10g0317891	def=Putative_PRONE_domain
Ha412T4l5749C0S1	HanXRQChr14g0452151	def=Putative_proteasome_component_(PCI)_domain;_Eukaryotic_translation_initiation_factor_3_subunit_A
Ha412T4l27523C0S1	HanXRQChr10g0298241	def=Putative_protein_kinase,_ATP_binding_site;_Calcium/calmodulin-dependent/calcium-dependent_protein_kinase
Ha412T4l31103C0S4	HanXRQChr16g0510361	def=Putative_protein_kinase,_ATP_binding_site;_Calcium/calmodulin-dependent/calcium-dependent_protein_kinase
Ha412T4l17685C0S1	HanXRQChr03g0078161	def=Putative_protein_kinase_C;_Tyrosine-protein_kinase,_non-receptor_Jak/Tyk2
Ha412T4l3221C1S3	HanXRQChr03g0081391	def=Putative_protein_kinase-like_domain
Ha412T4l45345C0S1	HanXRQChr07g0192821	def=Putative_protein_kinase-like_domain
Ha412T4l12926C0S2	HanXRQChr07g0197571	def=Putative_protein_kinase-like_domain
Ha412T4l20232C0S13	HanXRQChr15g0490851	def=Putative_protein_kinase-like_domain
Ha412T4l20067C0S1	HanXRQChr15g0491341	def=Putative_protein_kinase-like_domain
Ha412T4l22466C0S1	HanXRQChr17g0558341	def=Putative_protein_kinase-like_domain
Ha412T4l9197C0S1	HanXRQChr15g0493711	def=Putative_protein_kinase-like_domain;_Armadillo-type_fold
Ha412T4l31253C0S9	HanXRQChr09g0273931	def=Putative_protein_kinase-like_domain;_Atypical_dual_specificity_phosphatase,_subfamily_B;_Dual_specificity_phosphatase;_Protein-tyrosine_phosphatase-like
Ha412T4l37708C0S1	HanXRQChr12g0373801	def=Putative_protein_kinase-like_domain;_Concanavalin_A-like_lectin/glucanase_domain
Ha412T4l24771C0S1	HanXRQChr16g0501361	def=Putative_protein_kinase-like_domain;_Concanavalin_A-like_lectin/glucanase_domain
Ha412T4l35205C0S1	HanXRQChr17g0535681	def=Putative_protein_kinase-like_domain;_Concanavalin_A-like_lectin/glucanase_domain
Ha412T4l11698C0S1	HanXRQChr17g0562381	def=Putative_protein_kinase-like_domain;_Concanavalin_A-like_lectin/glucanase_domain
Ha412T4l36391C0S1	HanXRQChr03g0080611	def=Putative_protein_kinase-like_domain;_Concanavalin_A-like_lectin/glucanase_domain;_Lectin;_Mitogen-activated_protein_(MAP)_kinase_kinase_kinase_Ssk2/Ssk22
Ha412T4l27807C0S14	HanXRQChr03g0078941	def=Putative_protein_kinase-like_domain;_Concanavalin_A-like_lectin/glucanase_domain;_Leucine-rich_repeat_domain,_L_domain-like
Ha412T4l27807C0S7	HanXRQChr03g0078941	def=Putative_protein_kinase-like_domain;_Concanavalin_A-like_lectin/glucanase_domain;_Leucine-rich_repeat_domain,_L_domain-like
Ha412T4l12166C0S7	HanXRQChr16g0508511	def=Putative_protein_kinase-like_domain;_Concanavalin_A-like_lectin/glucanase_domain;_Leucine-rich_repeat_domain,_L_domain-like
Ha412T4l3032C0S50	HanXRQChr15g0463151	def=Putative_protein_kinase-like_domain;_Concanavalin_A-like_lectin/glucanase_domain;_Malectin;_Leucine-rich_repeat_domain,_L_domain-like
Ha412T4l3032C0S3	HanXRQChr15g0463151	def=Putative_protein_kinase-like_domain;_Concanavalin_A-like_lectin/glucanase_domain;_Malectin;_Leucine-rich_repeat_domain,_L_domain-like
Ha412T4l53455C0S1	HanXRQChr14g0436121	def=Putative_protein_kinase-like_domain;_Concanavalin_A-like_lectin/glucanase_domain;_Wall-associated_receptor_kinase;_Wall-associated_receptor_kinase,_galacturonan-binding_domain
Ha412T4l18871C0S1	HanXRQChr14g0453221	def=Putative_protein_kinase-like_domain;_EF-hand_domain_pair
Ha412T4l33036C0S1	HanXRQChr06g0177341	def=Putative_protein_kinase-like_domain;_Leucine-rich_repeat-containing_N-terminal,_plant-type;_Concanavalin_A-like_lectin/glucanase_domain;_Leucine-rich_repeat_domain,_L_domain-like
Ha412T4l63995C0S1	HanXRQChr09g0269711	def=Putative_protein_kinase-like_domain;_Leucine-rich_repeat-containing_N-terminal,_plant-type;_Concanavalin_A-like_lectin/glucanase_domain;_Leucine-rich_repeat_domain,_L_domain-like
Ha412T4l18922C0S1	HanXRQChr03g0067291	def=Putative_protein_kinase-like_domain;_Leucine-rich_repeat-containing_N-terminal,_plant-type;_Leucine-rich_repeat_domain,_L_domain-like
Ha412T4l10202C0S1	HanXRQChr04g0103461	def=Putative_protein_kinase-like_domain;_Leucine-rich_repeat-containing_N-terminal,_plant-type;_Leucine-rich_repeat_domain,_L_domain-like
Ha412T4l38795C0S3	HanXRQChr16g0507851	def=Putative_protein_kinase-like_domain;_Leucine-rich_repeat-containing_N-terminal,_plant-type;_Leucine-rich_repeat_domain,_L_domain-like
Ha412T4l97883C0S1	HanXRQChr13g0424591	def=Putative_protein_kinase-like_domain;_LysM_domain
Ha412T4l52765C0S1	HanXRQChr03g0084761	def=Putative_protein_kinase-like_domain;_Phloem_protein_2-like
Ha412T4l63152C0S1	HanXRQChr11g0347721	def=Putative_protein_kinase-like_domain;_Phloem_protein_2-like
Ha412T4l4549C0S7	HanXRQChr04g0125321	def=Putative_protein_kinase-like_domain;_Protein_kinase_C
Ha412T4l12569C0S1	HanXRQChr07g0190821	def=Putative_protein_kinase-like_domain;_Ubiquitin-related_domain
Ha412T4l9160C0S6	HanXRQChr14g0458331	def=Putative_protein_kinase-like_domain;_Winged_helix-turn-helix_DNA-binding_domain;_Serine/threonine-protein_kinase_Rio2
Ha412T4l1621C0S1	HanXRQChr05g0156021	def=Putative_protein_of_unknown_function_DUF962
Ha412T4l18663C0S2	HanXRQChr08g0218431	def=Putative_protein_phosphatase_2A,_regulatory_B_subunit,_B56;_Armadillo-type_fold
Ha412T4l4014C0S1	HanXRQChr09g0272631	def=Putative_protein-L-isoaspartate(D-aspartate)_O-methyltransferase;_S-adenosyl-L-methionine-dependent_methyltransferase
Ha412T4l10296C0S1	HanXRQChr14g0456291	def=Putative_protein-tyrosine_phosphatase-like;_Myotubularin_family
Ha412T4l1317C0S3	HanXRQChr09g0244021	def=Putative_proton_pump-interactor
Ha412T4l66353C0S1	HanXRQChr03g0086051	def=Putative_proton-dependent_oligopeptide_transporter_family
Ha412T4l10461C0S2	HanXRQChr02g0036601	def=Putative_proton-dependent_oligopeptide_transporter_family;_Major_facilitator_superfamily_domain
Ha412T4l31537C0S1	HanXRQChr02g0036641	def=Putative_proton-dependent_oligopeptide_transporter_family;_Major_facilitator_superfamily_domain
Ha412T4l10461C0S1	HanXRQChr02g0036641	def=Putative_proton-dependent_oligopeptide_transporter_family;_Major_facilitator_superfamily_domain
Ha412T4l22155C1S1	HanXRQChr02g0038811	def=Putative_proton-dependent_oligopeptide_transporter_family;_Major_facilitator_superfamily_domain
Ha412T4l42223C0S1	HanXRQChr04g0126901	def=Putative_proton-dependent_oligopeptide_transporter_family;_Major_facilitator_superfamily_domain
Ha412T4l30966C0S2	HanXRQChr05g0131961	def=Putative_proton-dependent_oligopeptide_transporter_family;_Major_facilitator_superfamily_domain
Ha412T4l11790C0S3	HanXRQChr05g0135511	def=Putative_proton-dependent_oligopeptide_transporter_family;_Major_facilitator_superfamily_domain
Ha412T4l9663C0S1	HanXRQChr16g0501131	def=Putative_proton-dependent_oligopeptide_transporter_family;_Major_facilitator_superfamily_domain
Ha412T4l30187C0S1	HanXRQChr16g0519971	def=Putative_proton-dependent_oligopeptide_transporter_family;_Major_facilitator_superfamily_domain
Ha412T4l11233C0S1	HanXRQChr14g0433631	def=Putative_PRP1_splicing_factor,_N-terminal;_Thioredoxin-like_fold;_Sep15/SelM_redox;_N-terminal_acetyltransferase_A,_auxiliary_subunit
Ha412T4l9297C0S1	HanXRQChr12g0382441	def=Putative_P-type_ATPase;_HAD-like_domain;_P-type_ATPase,_C-terminal;_P-type_ATPase,_N-terminal
Ha412T4l24101C0S1	HanXRQChr10g0281861	def=Putative_P-type_ATPase;_HAD-like_domain;_P-type_ATPase,_transmembrane_domain
Ha412T4l15929C0S1	HanXRQChr05g0142111	def=Putative_P-type_ATPase;_HAD-like_domain;_P-type_ATPase,_transmembrane_domain;_Calcium-transporting_P-type_ATPase,_N-terminal_autoinhibitory_domain
Ha412T4l10746C0S1	HanXRQChr11g0323171	def=Putative_P-type_ATPase;_HAD-like_domain;_P-type_ATPase,_transmembrane_domain;_Calcium-transporting_P-type_ATPase,_N-terminal_autoinhibitory_domain
Ha412T4l123798C0S1	HanXRQChr15g0497451	def=Putative_P-type_ATPase;_HAD-like_domain;_P-type_ATPase,_transmembrane_domain;_Calcium-transporting_P-type_ATPase,_N-terminal_autoinhibitory_domain
Ha412T4l24837C0S2	HanXRQChr07g0206351	def=Putative_P-type_ATPase;_Heavy_metal-associated_domain,_copper_ion-binding;_HAD-like_domain
Ha412T4l10896C0S1	HanXRQChr06g0168261	def=Putative_purine_permease,_plant
Ha412T4l42502C0S1	HanXRQChr14g0431781	def=Putative_purple_acid_phosphatase-like,_N-terminal;_Iron/zinc_purple_acid_phosphatase-like_C-terminal_domain;_Metallo-dependent_phosphatase-like
Ha412T4l8800C0S5	HanXRQChr10g0316941	def=Putative_putative_5-3_exonuclease
Ha412T4l1158C0S2	HanXRQChr02g0045611	def=Putative_putative_S-adenosyl-L-methionine-dependent_methyltransferase;_S-adenosyl-L-methionine-dependent_methyltransferase
Ha412T4l25825C0S1	HanXRQChr05g0149721	def=Putative_putative_S-adenosyl-L-methionine-dependent_methyltransferase;_S-adenosyl-L-methionine-dependent_methyltransferase
Ha412T4l19447C0S1	HanXRQChr12g0375321	def=Putative_putative_S-adenosyl-L-methionine-dependent_methyltransferase;_S-adenosyl-L-methionine-dependent_methyltransferase
Ha412T4l3291C0S1	HanXRQChr12g0384031	def=Putative_putative_S-adenosyl-L-methionine-dependent_methyltransferase;_S-adenosyl-L-methionine-dependent_methyltransferase
Ha412T4l3291C0S5	HanXRQChr17g0539211	def=Putative_putative_S-adenosyl-L-methionine-dependent_methyltransferase;_S-adenosyl-L-methionine-dependent_methyltransferase
Ha412T4l32371C0S9	HanXRQChr17g0539371	def=Putative_pyridine_nucleotide-disulphide_oxidoreductase,_class-II;_Flavin_monooxygenase-like;_FAD/NAD(P)-binding_domain
Ha412T4l35045C0S1	HanXRQChr17g0535071	def=Putative_pyridoxal_phosphate-dependent_decarboxylase;_Pyridoxal_phosphate-dependent_transferase;_Aspartate_1-decarboxylase,_pyridoxal-dependent
Ha412T4l8546C0S1	HanXRQChr02g0047661	def=Putative_pyridoxal_phosphate-dependent_transferase
Ha412T4l11395C0S1	HanXRQChr05g0129041	def=Putative_pyrophosphate-energised_proton_pump
Ha412T4l19374C0S1	HanXRQChr10g0277751	def=Putative_pyruvate,_phosphate_dikinase
Ha412T4l27491C0S4	HanXRQChr04g0101661	def=Putative_pyruvate_kinase;_Pyruvate_kinase,_barrel
Ha412T4l27491C0S1	HanXRQChr04g0101661	def=Putative_pyruvate_kinase;_Pyruvate_kinase,_barrel
Ha412T4l6764C0S9	HanXRQChr14g0462681	def=Putative_pyruvate_kinase;_Pyruvate_kinase,_barrel
Ha412T4l1154C0S2	HanXRQChr01g0028101	def=Putative_pyruvate_kinase;_Pyruvate_kinase-like,_insert_domain
Ha412T4l22997C0S2	HanXRQChr10g0308831	def=Putative_rab-GTPase-TBC_domain
Ha412T4l25791C0S2	HanXRQChr12g0381721	def=Putative_rab-GTPase-TBC_domain
Ha412T4l776C0S1	HanXRQChr06g0166251	def=Putative_reticulon
Ha412T4l7106C0S2	HanXRQChr16g0508421	def=Putative_reticulon
Ha412T4l32874C0S1	HanXRQChr15g0489021	def=Putative_reversibly_glycosylated_polypeptide_family;_Nucleotide-diphospho-sugar_transferases
Ha412T4l26680C0S2	HanXRQChr05g0163471	def=Putative_rho_GTPase_activation_protein;_PH_domain-like;_Ternary_complex_factor_MIP1,_leucine-zipper
Ha412T4l19035C0S1	HanXRQChr01g0029121	def=Putative_rho-associated_protein_kinase_1/2
Ha412T4l2819C1S1	HanXRQChr14g0449481	def=Putative_rho-associated_protein_kinase_1/2
Ha412T4l23275C0S2	HanXRQChr01g0014831	def=Putative_ribokinase;_Carbohydrate_kinase_PfkB;_Ribokinase-like
Ha412T4l14C0S1	HanXRQChr00c0593g0576381	def=Putative_ribosomal_protein_L14b/L23e;_Ribosomal_protein_L14_domain
Ha412T4l29909C0S2	HanXRQMTg0579601	def=Putative_ribosomal_protein_L16;_Ribosomal_protein_S3,_C-terminal;_Ribosomal_protein_L10e/L16
Ha412T4l5336C0S1	HanXRQChr04g0126911	def=Putative_ribosomal_protein_L30,_bacterial-type;_Ribosomal_protein_L30,_ferredoxin-like_fold_domain
Ha412T4l14786C0S2	HanXRQChr15g0476941	def=Putative_ribosomal_protein_L32p;_Zinc-binding_ribosomal_protein
Ha412T4l411C0S1	HanXRQChr12g0357751	def=Putative_ribosomal_protein_L35
Ha412T4l362C0S1	HanXRQChr06g0176081	def=Putative_ribosomal_protein_L40e;_Zinc-binding_ribosomal_protein;_Ubiquitin;_Ubiquitin-related_domain
Ha412T4l1011C0S16	HanXRQChr10g0315451	def=Putative_ribosomal_protein_L7Ae/L8/Nhp2_family;_50S_ribosomal_protein_L30e-like
Ha412T4l4687C0S1	HanXRQCPg0580291	def=Putative_ribosomal_protein_S12/S23
Ha412T4l847C0S1	HanXRQChr04g0094531	def=Putative_ribosomal_protein_S14
Ha412T4l8810C1S1	HanXRQChr15g0467261	def=Putative_ribosome_biogenesis_factor_NIP7-like
Ha412T4l42838C0S1	HanXRQChr06g0184011	def=Putative_ribosome_biogenesis_protein_BMS1/TSR1,_C-terminal;_AARP2CN
Ha412T4l25411C0S1	HanXRQCPg0579801	def=Putative_RNA_polymerase,_beta_subunit,_protrusion;_DNA-directed_RNA_polymerase,_subunit_beta'';_DNA-directed_RNA_pol_I,_largest_subunit;_DNA-directed_RNA_polymerase,_subunit_2
Ha412T4l42238C0S1	HanXRQCPg0579801	def=Putative_RNA_polymerase,_beta_subunit,_protrusion;_DNA-directed_RNA_polymerase,_subunit_beta'';_DNA-directed_RNA_pol_I,_largest_subunit;_DNA-directed_RNA_polymerase,_subunit_2
Ha412T4l21290C0S1	HanXRQChr08g0219771	def=Putative_RNA_recognition_motif_domain,_eukaryote;_Nucleotide-binding_alpha-beta_plait_domain;_Zinc_finger,_RING/FYVE/PHD-type
Ha412T4l9379C0S12	HanXRQChr08g0229981	def=Putative_RNA_recognition_motif_domain,_eukaryote;_Nucleotide-binding_alpha-beta_plait_domain;_Zinc_finger,_RING/FYVE/PHD-type
Ha412T4l2485C0S1	HanXRQChr16g0515011	def=Putative_RNA_recognition_motif_domain,_eukaryote;_Polyadenylate_binding_protein,_human_types_1,_2,_3,_4;_Nucleotide-binding_alpha-beta_plait_domain
Ha412T4l39707C0S1	HanXRQMTg0579381	def=Putative_RNA-binding_S4_domain;_Ribosomal_protein_S4/S9
Ha412T4l20452C0S1	HanXRQChr08g0223631	def=Putative_RNA-dependent_RNA_polymerase,_eukaryotic-type
Ha412T4l14826C0S1	HanXRQChr15g0464641	def=Putative_rossmann-like_alpha/beta/alpha_sandwich_fold
Ha412T4l24030C0S1	HanXRQChr06g0179711	def=Putative_S-adenosyl-L-methionine-dependent_methyltransferase
Ha412T4l877C0S4	HanXRQChr09g0261181	def=Putative_SAM_dependent_carboxyl_methyltransferase;_S-adenosyl-L-methionine-dependent_methyltransferase
Ha412T4l21476C0S1	HanXRQChr12g0369981	def=Putative_SAM_dependent_carboxyl_methyltransferase;_S-adenosyl-L-methionine-dependent_methyltransferase
Ha412T4l19416C0S1	HanXRQChr14g0455091	def=Putative_sec1-like_protein;_Sec1-like,_domain_2
Ha412T4l38143C0S1	HanXRQChr11g0352251	def=Putative_serine/threonine/dual_specificity_protein_kinase,_catalytic_domain;_Concanavalin_A-like_lectin/glucanase_domain;_Ephrin_type-A_receptor_8
Ha412T4l9233C0S1	HanXRQChr10g0287671	def=Putative_serine/threonine/dual_specificity_protein_kinase,_catalytic_domain;_Concanavalin_A-like_lectin/glucanase_domain;_Mitogen-activated_protein_kinase_kinase_kinase_12/13;_Malectin-like_carbohydrate-binding_domain
Ha412T4l23584C0S2	HanXRQChr14g0457721	def=Putative_serine/threonine/dual_specificity_protein_kinase,_catalytic_domain;_Concanavalin_A-like_lectin/glucanase_domain;_Mitogen-activated_protein_kinase_kinase_kinase_12/13;_Malectin-like_carbohydrate-binding_domain
Ha412T4l16246C0S1	HanXRQChr14g0461871	def=Putative_serine/threonine/dual_specificity_protein_kinase,_catalytic_domain;_Concanavalin_A-like_lectin/glucanase_domain;_Tyrosine-protein_kinase,_CSF-1/PDGF_receptor_family
Ha412T4l75738C0S1	HanXRQChr14g0447301	def=Putative_serine/threonine/dual_specificity_protein_kinase,_catalytic_domain;_Mitogen-activated_protein_kinase_kinase_kinase_12/13
Ha412T4l11305C0S2	HanXRQChr11g0332271	def=Putative_serine/threonine/dual_specificity_protein_kinase,_catalytic_domain;_PAN/Apple_domain;_Concanavalin_A-like_lectin/glucanase_domain;_Mitogen-activated_protein_(MAP)_kinase_kinase_kinase,_MLK1/MLK2/MLK4
Ha412T4l35108C0S1	HanXRQChr08g0226701	def=Putative_serine/threonine/dual_specificity_protein_kinase,_catalytic_domain;_Protein_kinase-like_domain
Ha412T4l15561C0S1	HanXRQChr17g0541561	def=Putative_serine/threonine/dual_specificity_protein_kinase,_catalytic_domain;_Protein_kinase-like_domain
Ha412T4l42C0S1	HanXRQChr13g0420381	def=Putative_serine/threonine_protein_phosphatase,_BSU1;_Metallo-dependent_phosphatase-like
Ha412T4l9231C0S1	HanXRQChr12g0368101	def=Putative_serine/threonine-protein_kinase_Mps1
Ha412T4l24398C0S1	HanXRQChr01g0006351	def=Putative_serine/threonine-protein_kinase_pim-1/2/3
Ha412T4l20756C0S1	HanXRQChr11g0343001	def=Putative_serine/threonine-protein_kinase_Unc-51
Ha412T4l5175C1S4	HanXRQChr15g0475391	def=Putative_serine_hydroxymethyltransferase;_Pyridoxal_phosphate-dependent_transferase
Ha412T4l10538C0S3	HanXRQChr02g0032261	def=Putative_serine-threonine/tyrosine-protein_kinase_catalytic_domain;_Concanavalin_A-like_lectin/glucanase_domain;_Serine/threonine-protein_kinase,_Ulk1/Ulk2;_LysM_domain
Ha412T4l12361C0S1	HanXRQChr03g0063401	def=Putative_serine-threonine/tyrosine-protein_kinase_catalytic_domain;_Concanavalin_A-like_lectin/glucanase_domain;_Serine/threonine-protein_kinase_Mps1
Ha412T4l48923C0S1	HanXRQChr02g0039091	def=Putative_serine-threonine/tyrosine-protein_kinase_catalytic_domain;_Concanavalin_A-like_lectin/glucanase_domain;_Serine/threonine-protein_kinase_Rad53;_Leucine-rich_repeat_domain,_L_domain-like
Ha412T4l70170C0S1	HanXRQChr11g0343791	def=Putative_serine-threonine/tyrosine-protein_kinase_catalytic_domain;_Concanavalin_A-like_lectin/glucanase_domain;_Serine/threonine-protein_kinase_Unc-51
Ha412T4l53335C0S1	HanXRQChr09g0240941	def=Putative_serine-threonine/tyrosine-protein_kinase_catalytic_domain;_Mitogen-activated_protein_(MAP)_kinase,_ERK3/4;_Concanavalin_A-like_lectin/glucanase_domain
Ha412T4l15162C0S3	HanXRQChr09g0244041	def=Putative_serine-threonine/tyrosine-protein_kinase_catalytic_domain;_Phosphorylase_kinase,_gamma_catalytic_subunit;_Concanavalin_A-like_lectin/glucanase_domain;_Leucine-rich_repeat_domain,_L_domain-like
Ha412T4l17034C0S1	HanXRQChr09g0244041	def=Putative_serine-threonine/tyrosine-protein_kinase_catalytic_domain;_Phosphorylase_kinase,_gamma_catalytic_subunit;_Concanavalin_A-like_lectin/glucanase_domain;_Leucine-rich_repeat_domain,_L_domain-like
Ha412T4l5057C0S1	HanXRQChr04g0116931	def=Putative_SGNH_hydrolase-type_esterase_domain
Ha412T4l17400C0S1	HanXRQChr08g0207281	def=Putative_SGNH_hydrolase-type_esterase_domain
Ha412T4l25225C0S1	HanXRQChr08g0233451	def=Putative_SGNH_hydrolase-type_esterase_domain
Ha412T4l7966C0S2	HanXRQChr11g0331541	def=Putative_SGNH_hydrolase-type_esterase_domain
Ha412T4l7966C0S1	HanXRQChr11g0331551	def=Putative_SGNH_hydrolase-type_esterase_domain
Ha412T4l18190C0S1	HanXRQChr15g0480941	def=Putative_SIT4_phosphatase-associated_protein_family;_Armadillo-type_fold
Ha412T4l6508C0S2	HanXRQChr15g0478371	def=Putative_six-hairpin_glycosidase-like;_Glycosyl_hydrolase_family_100
Ha412T4l3048C0S4	HanXRQChr17g0567461	def=Putative_six-hairpin_glycosidase-like;_Glycosyl_hydrolase_family_100
Ha412T4l10826C0S1	HanXRQChr13g0406261	def=Putative_SKP1/BTB/POZ_domain;_Ankyrin_repeat-containing_domain;_NPR1/NIM1-like,_C-terminal;_Regulatory_protein_NPR,_central_domain
Ha412T4l26804C0S1	HanXRQChr14g0449511	def=Putative_SKP1/BTB/POZ_domain;_NPH3_domain
Ha412T4l9070C0S1	HanXRQChr17g0540021	def=Putative_SKP1/BTB/POZ_domain;_NPH3_domain
Ha412T4l2303C0S2	HanXRQChr13g0388101	def=Putative_S-locus_glycoprotein_domain;_Bulb-type_lectin_domain;_FAD-binding,_type_2
Ha412T4l8575C0S1	HanXRQChr08g0224531	def=Putative_S-locus_glycoprotein_domain;_Bulb-type_lectin_domain;_PAN/Apple_domain;_EGF-like,_conserved_site;_Concanavalin_A-like_lectin/glucanase_domain;_Serine/threonine-protein_kinase,_SIK1/2;_S-receptor-like_serine/threonine-protein_kinase
Ha412T4l85545C0S1	HanXRQChr17g0542521	def=Putative_S-locus_glycoprotein_domain;_Bulb-type_lectin_domain;_PAN/Apple_domain;_Protein_kinase-like_domain;_Concanavalin_A-like_lectin/glucanase_domain
Ha412T4l25557C0S1	HanXRQChr17g0558561	def=Putative_S-locus_glycoprotein_domain;_Bulb-type_lectin_domain;_Serine/threonine/dual_specificity_protein_kinase,_catalytic_domain;_PAN/Apple_domain;_Concanavalin_A-like_lectin/glucanase_domain;_Mitogen-activated_protein_kinase_kinase_kinase_12/13;_S-receptor-like_serine/threonine-protein_kinase
Ha412T4l9146C0S2	HanXRQChr11g0332361	def=Putative_S-locus_glycoprotein_domain;_Bulb-type_lectin_domain;_Serine/threonine/dual_specificity_protein_kinase,_catalytic_domain;_PAN/Apple_domain;_Concanavalin_A-like_lectin/glucanase_domain;_Tyrosine-protein_kinase,_Fes/Fps_type;_S-receptor-like_serine/threonine-protein_kinase
Ha412T4l10999C0S3	HanXRQChr10g0290531	def=Putative_S-locus_glycoprotein_domain;_Bulb-type_lectin_domain;_Serine/threonine/dual_specificity_protein_kinase,_catalytic_domain;_PAN/Apple_domain;_Vascular_endothelial_growth_factor_receptor_2_(VEGFR2);_Concanavalin_A-like_lectin/glucanase_domain;_S-receptor-like_serine/threonine-protein_kinase
Ha412T4l29434C0S1	HanXRQChr07g0191301	def=Putative_SMAD/FHA_domain;_Microspherule_protein,_N-terminal_domain
Ha412T4l14951C0S1	HanXRQChr05g0144351	def=Putative_small_GTPase_superfamily;_Ran_GTPase;_Small_GTPase_superfamily,_ARF_type;_P-loop_containing_nucleoside_triphosphate_hydrolase
Ha412T4l8155C0S6	HanXRQChr05g0143751	def=Putative_SMCs_flexible_hinge;_Structural_maintenance_of_chromosomes_protein_3
Ha412T4l4811C0S1	HanXRQChr01g0009101	def=Putative_SNF2-related,_N-terminal_domain;_Helicase,_C-terminal;_DBINO_domain;_P-loop_containing_nucleoside_triphosphate_hydrolase
Ha412T4l46014C0S1	HanXRQChr13g0391291	def=Putative_sodium/calcium_exchanger_membrane_region;_EF-hand_domain_pair
Ha412T4l11334C0S1	HanXRQChr13g0420821	def=Putative_sodium/sulphate_symporter
Ha412T4l19321C0S2	HanXRQChr09g0263861	def=Putative_SPX_domain;_EXS,_C-terminal
Ha412T4l106149C0S1	HanXRQChr01g0004391	def=Putative_squalene_cyclase;_Squalene_cyclase,_C-terminal;_Squalene_cyclase,_N-terminal
Ha412T4l17288C0S1	HanXRQChr06g0179861	def=Putative_SRA-YDG;_Pre-SET_domain;_Histone_H3-K9_methyltransferase;_PUA-like_domain;_Histone_H3-K9_methyltransferase,_plant
Ha412T4l28490C0S1	HanXRQChr11g0342371	def=Putative_SRA-YDG;_Pre-SET_zinc-binding_sub-group;_Histone_H3-K9_methyltransferase;_PUA-like_domain;_Histone_H3-K9_methyltransferase,_plant
Ha412T4l10088C0S2	HanXRQChr14g0452731	def=Putative_START_domain;_Homeodomain-like;_MEKHLA;_START-like_domain
Ha412T4l62547C0S1	HanXRQChr13g0418891	def=Putative_START-like_domain;_Bet_v_I_type_allergen
Ha412T4l1013C0S1	HanXRQChr17g0563811	def=Putative_START-like_domain;_Bet_v_I_type_allergen
Ha412T4l6167C0S3	HanXRQChr01g0004891	def=Putative_S-type_anion_channel
Ha412T4l20670C0S5	HanXRQChr02g0031541	def=Putative_sulphonylurea_receptor;_P-loop_containing_nucleoside_triphosphate_hydrolase
Ha412T4l4443C0S1	HanXRQChr02g0034171	def=Putative_SWEET_sugar_transporter
Ha412T4l20205C0S1	HanXRQChr03g0075351	def=Putative_SWEET_sugar_transporter
Ha412T4l1627C0S1	HanXRQChr08g0236531	def=Putative_SWEET_sugar_transporter
Ha412T4l1789C0S8	HanXRQChr09g0273731	def=Putative_SWEET_sugar_transporter
Ha412T4l15408C0S1	HanXRQChr10g0303211	def=Putative_SWIB/MDM2_domain;_Homeodomain-like;_DEK,_C-terminal
Ha412T4l10135C0S2	HanXRQChr11g0353731	def=Putative_synaptobrevin;_Longin-like_domain
Ha412T4l8643C0S1	HanXRQChr11g0353731	def=Putative_synaptobrevin;_Longin-like_domain
Ha412T4l11205C0S3	HanXRQChr01g0021661	def=Putative_TAFII55_protein,_conserved_region
Ha412T4l2751C0S3	HanXRQChr02g0052111	def=Putative_target_SNARE_coiled-coil_homology_domain
Ha412T4l23248C0S1	HanXRQChr09g0275641	def=Putative_tauD/TfdA-like_domain
Ha412T4l1025C0S3	HanXRQChr16g0517061	def=Putative_terpenoid_cyclases/protein_prenyltransferase_alpha-alpha_toroid;_Isoprenoid_synthase_domain
Ha412T4l23435C0S2	HanXRQChr01g0011391	def=Putative_tetratricopeptide-like_helical_domain
Ha412T4l4248C0S1	HanXRQChr03g0066811	def=Putative_tetratricopeptide-like_helical_domain
Ha412T4l12264C0S20	HanXRQChr03g0089651	def=Putative_tetratricopeptide-like_helical_domain
Ha412T4l21033C0S1	HanXRQChr04g0104761	def=Putative_tetratricopeptide-like_helical_domain
Ha412T4l75269C0S1	HanXRQChr06g0182651	def=Putative_tetratricopeptide-like_helical_domain
Ha412T4l30050C0S1	HanXRQChr09g0261661	def=Putative_tetratricopeptide-like_helical_domain
Ha412T4l57367C0S1	HanXRQChr10g0308481	def=Putative_tetratricopeptide-like_helical_domain
Ha412T4l96474C0S1	HanXRQChr13g0397221	def=Putative_tetratricopeptide-like_helical_domain
Ha412T4l15C0S1	HanXRQChr14g0455441	def=Putative_tetratricopeptide-like_helical_domain
Ha412T4l9089C0S4	HanXRQChr15g0497161	def=Putative_tetratricopeptide-like_helical_domain
Ha412T4l31386C0S1	HanXRQChr16g0498891	def=Putative_tetratricopeptide-like_helical_domain
Ha412T4l17992C0S1	HanXRQChr17g0541881	def=Putative_tetratricopeptide-like_helical_domain
Ha412T4l29548C0S1	HanXRQChr03g0083411	def=Putative_tetratricopeptide-like_helical_domain;_DYW_domain
Ha412T4l37697C0S3	HanXRQChr11g0336961	def=Putative_tetratricopeptide-like_helical_domain;_DYW_domain
Ha412T4l17138C0S1	HanXRQChr13g0420391	def=Putative_tetratricopeptide-like_helical_domain;_Peptidyl-prolyl_cis-trans_isomerase,_FKBP-type
Ha412T4l6760C1S3	HanXRQChr09g0254031	def=Putative_thiolase-like
Ha412T4l3340C1S1	HanXRQChr09g0246861	def=Putative_thioredoxin;_Thioredoxin-like_fold
Ha412T4l5596C0S1	HanXRQChr12g0367921	def=Putative_thioredoxin;_Thioredoxin-like_fold
Ha412T4l1023C0S1	HanXRQChr12g0355041	def=Putative_thioredoxin-like_fold
Ha412T4l31504C0S1	HanXRQChr14g0455541	def=Putative_thioredoxin-like_fold
Ha412T4l6035C1S1	HanXRQChr12g0373431	def=Putative_thioredoxin-like_fold;_N-terminal_acetyltransferase_A,_auxiliary_subunit
Ha412T4l6904C0S1	HanXRQChr08g0212431	def=Putative_tify_domain;_CO/COL/TOC1,_conserved_site
Ha412T4l10544C0S5	HanXRQChr11g0349651	def=Putative_TIP49,_C-terminal;_RuvB-like;_P-loop_containing_nucleoside_triphosphate_hydrolase
Ha412T4l20538C0S1	HanXRQChr03g0063241	def=Putative_toll/interleukin-1_receptor_homology_(TIR)_domain
Ha412T4l23686C0S28	HanXRQChr16g0521761	def=Putative_toll/interleukin-1_receptor_homology_(TIR)_domain;_NB-ARC;_P-loop_containing_nucleoside_triphosphate_hydrolase
Ha412T4l38353C0S1	HanXRQChr03g0065091	def=Putative_toll/interleukin-1_receptor_homology_(TIR)_domain;_NB-ARC;_P-loop_containing_nucleoside_triphosphate_hydrolase;_Leucine-rich_repeat_domain,_L_domain-like
Ha412T4l23279C0S1	HanXRQChr08g0211081	def=Putative_toll/interleukin-1_receptor_homology_(TIR)_domain;_NB-ARC;_P-loop_containing_nucleoside_triphosphate_hydrolase;_Leucine-rich_repeat_domain,_L_domain-like
Ha412T4l15108C0S1	HanXRQChr09g0240841	def=Putative_toll/interleukin-1_receptor_homology_(TIR)_domain;_NB-ARC;_Winged_helix-turn-helix_DNA-binding_domain;_P-loop_containing_nucleoside_triphosphate_hydrolase;_Leucine-rich_repeat_domain,_L_domain-like
Ha412T4l6000C0S1	HanXRQChr05g0146211	def=Putative_TRAF-like
Ha412T4l9242C0S1	HanXRQChr13g0424301	def=Putative_TRAF-like
Ha412T4l5550C0S1	HanXRQChr15g0466501	def=Putative_TRAF-like;_SKP1/BTB/POZ_domain
Ha412T4l5771C0S2	HanXRQChr17g0563151	def=Putative_TRAF-like;_SKP1/BTB/POZ_domain;_BTB/Kelch-associated
Ha412T4l5771C0S1	HanXRQChr17g0563151	def=Putative_TRAF-like;_SKP1/BTB/POZ_domain;_BTB/Kelch-associated
Ha412T4l12344C0S1	HanXRQChr11g0347661	def=Putative_TRAF-like;_Ubiquitin_specific_protease,_conserved_site;_Ubiquitin_carboxyl-terminal_hydrolase_7,_ICP0-binding_domain;_Ubiquitin_specific_protease_domain;_Ubiquitin_carboxyl-terminal_hydrolase,_C-terminal
Ha412T4l52456C0S1	HanXRQChr16g0529071	def=Putative_TRAF-like;_Ubiquitin_specific_protease,_conserved_site;_Ubiquitin_specific_protease_domain
Ha412T4l30464C0S1	HanXRQChr08g0207471	def=Putative_TRAM/LAG1/CLN8_homology_domain
Ha412T4l6198C0S1	HanXRQChr11g0320681	def=Putative_transcription_factor,_GTP-binding_domain;_P-loop_containing_nucleoside_triphosphate_hydrolase
Ha412T4l62332C0S1	HanXRQChr15g0464231	def=Putative_transcription_factor,_MADS-box
Ha412T4l518C0S1	HanXRQChr02g0040221	def=Putative_transcription_factor,_MADS-box;_Transcription_factor,_K-box
Ha412T4l19672C0S1	HanXRQChr05g0154261	def=Putative_transcription_factor,_MADS-box;_Transcription_factor,_K-box
Ha412T4l21709C0S3	HanXRQChr06g0184651	def=Putative_transcription_factor_IIS,_N-terminal
Ha412T4l4396C0S13	HanXRQChr04g0125101	def=Putative_transcription_factor_TFIIE,_alpha_subunit;_Zinc_finger,_UBR-type
Ha412T4l537C1S1	HanXRQChr12g0354681	def=Putative_transcription-repair_coupling_factor;_Helicase_superfamily_1/2,_ATP-binding_domain;_RNA_helicase,_DEAD-box_type,_Q_motif;_P-loop_containing_nucleoside_triphosphate_hydrolase
Ha412T4l12176C0S1	HanXRQChr02g0034621	def=Putative_transferase;_Chloramphenicol_acetyltransferase-like_domain
Ha412T4l39940C0S1	HanXRQChr02g0041721	def=Putative_transferase;_Chloramphenicol_acetyltransferase-like_domain
Ha412T4l1313C0S1	HanXRQChr03g0084791	def=Putative_transferase;_Chloramphenicol_acetyltransferase-like_domain
Ha412T4l24023C0S1	HanXRQChr11g0349851	def=Putative_transferase;_Chloramphenicol_acetyltransferase-like_domain
Ha412T4l554C0S1	HanXRQChr16g0532531	def=Putative_transketolase,_bacterial-like;_Transketolase,_C-terminal/Pyruvate-ferredoxin_oxidoreductase,_domain_II;_Thiamin_diphosphate-binding_fold
Ha412T4l477C0S2	HanXRQChr16g0516291	def=Putative_translation_elongation_factor_EF1B,_gamma_chain,_conserved;_S-crystallin
Ha412T4l477C0S4	HanXRQChr16g0516291	def=Putative_translation_elongation_factor_EF1B,_gamma_chain,_conserved;_S-crystallin
Ha412T4l477C0S1	HanXRQChr16g0516291	def=Putative_translation_elongation_factor_EF1B,_gamma_chain,_conserved;_S-crystallin
Ha412T4l549C0S1	HanXRQChr16g0502611	def=Putative_translation_elongation_factor_IF5A
Ha412T4l6342C0S2	HanXRQChr17g0566981	def=Putative_translation_initiation_factor_IF6
Ha412T4l31489C0S2	HanXRQChr05g0129551	def=Putative_tRNA_wybutosine-synthesizing_protein;_Kelch-type_beta_propeller;_S-adenosyl-L-methionine-dependent_methyltransferase
Ha412T4l6325C0S1	HanXRQChr09g0251531	def=Putative_trypanothione_reductase;_Dihydrolipoamide_dehydrogenase;_FAD/NAD(P)-binding_domain
Ha412T4l859C0S1	HanXRQChr17g0554271	def=Putative_t-SNARE
Ha412T4l30726C0S1	HanXRQChr17g0541721	def=Putative_tyrosine/nicotianamine_aminotransferase;_Pyridoxal_phosphate-dependent_transferase
Ha412T4l24492C0S1	HanXRQChr17g0541721	def=Putative_tyrosine/nicotianamine_aminotransferase;_Pyridoxal_phosphate-dependent_transferase
Ha412T4l9374C0S1	HanXRQChr02g0053451	def=Putative_tyrosine-protein_kinase,_non-receptor_Jak3
Ha412T4l36166C0S1	HanXRQChr13g0412991	def=Putative_tyrosine-protein_kinase,_receptor_ROR
Ha412T4l6831C0S1	HanXRQChr06g0165081	def=Putative_UAA_transporter
Ha412T4l80195C0S1	HanXRQChr16g0512931	def=Putative_UBA-like
Ha412T4l4240C0S2	HanXRQChr04g0105841	def=Putative_ubiquitin/SUMO-activating_enzyme_E1;_NAD(P)-binding_domain;_Ubiquitin-activating_enzyme_E1,_C-terminal;_Ubiquitin-activating_enzyme_E1,_FCCH_domain;_Ubiquitin-activating_enzyme_E1,_four-helix_bundle
Ha412T4l41894C0S1	HanXRQChr15g0468481	def=Putative_ubiquitin;_Ubiquitin-related_domain
Ha412T4l44693C0S1	HanXRQChr06g0167511	def=Putative_ubiquitin_specific_protease_domain
Ha412T4l53C0S2	HanXRQChr02g0056391	def=Putative_ubiquitin-conjugating_enzyme/RWD-like;_Ubiquitin-conjugating_enzyme,_active_site
Ha412T4l1119C0S1	HanXRQChr15g0473631	def=Putative_ubiquitin-conjugating_enzyme/RWD-like;_Ubiquitin-conjugating_enzyme,_active_site
Ha412T4l4258C0S8	HanXRQChr03g0091801	def=Putative_UDP-glucuronosyl/UDP-glucosyltransferase
Ha412T4l46980C0S1	HanXRQChr05g0161161	def=Putative_UDP-glucuronosyl/UDP-glucosyltransferase
Ha412T4l8472C0S2	HanXRQChr05g0161521	def=Putative_UDP-glucuronosyl/UDP-glucosyltransferase
Ha412T4l15703C0S1	HanXRQChr08g0221471	def=Putative_UDP-glucuronosyl/UDP-glucosyltransferase
Ha412T4l23100C0S1	HanXRQChr09g0243871	def=Putative_UDP-glucuronosyl/UDP-glucosyltransferase
Ha412T4l22152C0S1	HanXRQChr13g0393311	def=Putative_UDP-glucuronosyl/UDP-glucosyltransferase
Ha412T4l26836C0S1	HanXRQChr13g0400451	def=Putative_UDP-glucuronosyl/UDP-glucosyltransferase
Ha412T4l11193C0S2	HanXRQChr13g0400611	def=Putative_UDP-glucuronosyl/UDP-glucosyltransferase
Ha412T4l2330C1S1	HanXRQChr17g0562001	def=Putative_UDP-glucuronosyl/UDP-glucosyltransferase
Ha412T4l11287C1S1	HanXRQChr02g0055161	def=Putative_ulp1_protease_family,_C-terminal_catalytic_domain
Ha412T4l16765C0S1	HanXRQChr05g0163371	def=Putative_ulp1_protease_family,_C-terminal_catalytic_domain
Ha412T4l28499C0S3	HanXRQChr16g0531191	def=Putative_ulp1_protease_family,_C-terminal_catalytic_domain
Ha412T4l6895C0S1	HanXRQChr17g0533941	def=Putative_uncharacterised_protein_family_UPF0016
Ha412T4l244C0S1	HanXRQChr10g0291901	def=Putative_universal_stress_protein_A
Ha412T4l32175C0S1	HanXRQChr13g0388091	def=Putative_uracil-DNA_glycosylase;_Uracil-DNA_glycosylase-like
Ha412T4l24625C0S1	HanXRQChr08g0224921	def=Putative_uvrD-like_Helicase,_ATP-binding_domain;_P-loop_containing_nucleoside_triphosphate_hydrolase
Ha412T4l3996C1S3	HanXRQChr01g0031031	def=Putative_vacuolar_protein_sorting-associated_protein_62;_Vacuolar_protein_sorting-associated_protein_13,_SHR-binding_domain;_Peroxin_domain;_Phosphatidylinositol-4,_5-bisphosphate_phosphodiesterase_gamma;_Vacuolar_protein_sorting-associated_protein_13;_Vacuolar_protein_sorting-associated_protein_13,_N-terminal_domain;_VPS13,_repeated_coiled_region;_Vacuolar_protein_sorting-associated_protein_…
Ha412T4l2173C0S1	HanXRQChr08g0235991	def=Putative_V-ATPase_proteolipid_subunit;_V-ATPase_proteolipid_subunit_C-like_domain
Ha412T4l11178C0S1	HanXRQChr06g0170861	def=Putative_very-long-chain_3-ketoacyl-CoA_synthase;_Thiolase-like
Ha412T4l901C0S1	HanXRQChr10g0309921	def=Putative_very-long-chain_3-ketoacyl-CoA_synthase;_Thiolase-like
Ha412T4l2767C0S1	HanXRQChr11g0327501	def=Putative_very-long-chain_3-ketoacyl-CoA_synthase;_Thiolase-like
Ha412T4l90000C0S1	HanXRQChr17g0562901	def=Putative_very-long-chain_3-ketoacyl-CoA_synthase;_Thiolase-like
Ha412T4l2017C0S1	HanXRQChr12g0362891	def=Putative_villin/Gelsolin
Ha412T4l47761C0S1	HanXRQChr11g0329161	def=Putative_villin/Gelsolin;_Dual_specificity_protein_phosphatase_domain;_Dual_specificity_phosphatase;_ADF-H/Gelsolin-like_domain;_Protein-tyrosine_phosphatase-like
Ha412T4l27452C0S1	HanXRQChr10g0296601	def=Putative_villin_headpiece;_Villin/Gelsolin;_ADF-H/Gelsolin-like_domain
Ha412T4l25766C0S1	HanXRQChr12g0358391	def=Putative_villin_headpiece;_Villin/Gelsolin;_ADF-H/Gelsolin-like_domain
Ha412T4l4611C1S41	HanXRQChr17g0561921	def=Putative_villin_headpiece;_Villin/Gelsolin;_ADF-H/Gelsolin-like_domain
Ha412T4l11837C0S1	HanXRQChr04g0094521	def=Putative_von_Willebrand_factor,_type_A
Ha412T4l20905C0S1	HanXRQChr11g0324041	def=Putative_von_Willebrand_factor,_type_A;_Zinc_finger,_RING/FYVE/PHD-type
Ha412T4l21041C0S1	HanXRQChr06g0164081	def=Putative_von_Willebrand_factor,_type_A;_Zinc_finger,_Sec23/Sec24-type;_Sec23/Sec24,_trunk_domain;_Sec23/Sec24,_helical_domain;_Sec23/Sec24_beta-sandwich;_ADF-H/Gelsolin-like_domain
Ha412T4l54340C0S1	HanXRQChr16g0517881	def=Putative_WD_repeat_protein_DCAF11/LEC14B;_Katanin_p80_subunit_B1;_Katanin_p80_subunit,_C-terminal
Ha412T4l28189C0S1	HanXRQChr09g0272091	def=Putative_WD40/YVTN_repeat-like-containing_domain
Ha412T4l9654C0S1	HanXRQChr10g0312101	def=Putative_WD40/YVTN_repeat-like-containing_domain
Ha412T4l39698C0S1	HanXRQChr12g0386031	def=Putative_WD40/YVTN_repeat-like-containing_domain
Ha412T4l1980C0S6	HanXRQChr13g0394111	def=Putative_WD40/YVTN_repeat-like-containing_domain
Ha412T4l1980C0S3	HanXRQChr13g0394111	def=Putative_WD40/YVTN_repeat-like-containing_domain
Ha412T4l4471C0S1	HanXRQChr11g0334581	def=Putative_WD40/YVTN_repeat-like-containing_domain;_Enhancer_of_mRNA-decapping_protein_4,_WD40_repeat_region
Ha412T4l72223C0S1	HanXRQChr16g0508201	def=Putative_winged_helix-turn-helix_DNA-binding_domain;_Heat_shock_transcription_factor_family
Ha412T4l52162C0S1	HanXRQChr04g0112921	def=Putative_winged_helix-turn-helix_DNA-binding_domain;_Thioredoxin-like_fold
Ha412T4l9340C0S1	HanXRQChr05g0160711	def=Putative_WRKY_domain
Ha412T4l19509C0S3	HanXRQChr09g0244461	def=Putative_WRKY_domain
Ha412T4l9121C0S2	HanXRQChr09g0264011	def=Putative_WRKY_domain
Ha412T4l8619C0S1	HanXRQChr05g0142161	def=Putative_WRKY_domain;_Zn-cluster_domain
Ha412T4l27936C0S2	HanXRQChr04g0106241	def=Putative_WW_domain;_Nucleotide-binding_alpha-beta_plait_domain;_Flowering_time_control_protein_FCA
Ha412T4l18430C0S1	HanXRQChr15g0472691	def=Putative_X8_domain;_Glycoside_hydrolase,_catalytic_domain
Ha412T4l10924C0S1	HanXRQChr07g0197771	def=Putative_xanthine/uracil/vitamin_C_permease
Ha412T4l37071C0S1	HanXRQChr12g0373641	def=Putative_xanthine/uracil/vitamin_C_permease
Ha412T4l3725C0S3	HanXRQChr07g0207221	def=Putative_zinc_finger,_C2H2-like;_Zinc_finger,_double-stranded_RNA_binding
Ha412T4l16726C0S1	HanXRQChr15g0484651	def=Putative_zinc_finger,_CCCH-type
Ha412T4l35277C0S1	HanXRQChr13g0390701	def=Putative_zinc_finger,_CCCH-type;_Ankyrin_repeat-containing_domain
Ha412T4l4454C2S4	HanXRQChr13g0414051	def=Putative_zinc_finger,_CCCH-type;_Mitogen-activated_protein_(MAP)_kinase_kinase_kinase_7;_Calcium/calmodulin-dependent/calcium-dependent_protein_kinase
Ha412T4l43525C0S1	HanXRQChr15g0497171	def=Putative_zinc_finger,_CCCH-type;_SAP_domain
Ha412T4l108C0S1	HanXRQChr09g0260881	def=Putative_zinc_finger,_CCCH-type;_Zinc_finger,_PHD-type;_SWIB/MDM2_domain;_GYF_domain;_Plus-3_domain;_Zinc_finger,_RING/FYVE/PHD-type
Ha412T4l18755C0S1	HanXRQChr09g0260881	def=Putative_zinc_finger,_CCCH-type;_Zinc_finger,_PHD-type;_SWIB/MDM2_domain;_GYF_domain;_Plus-3_domain;_Zinc_finger,_RING/FYVE/PHD-type
Ha412T4l19758C0S1	HanXRQChr10g0304831	def=Putative_zinc_finger,_CCHC-type
Ha412T4l15116C0S4	HanXRQChr08g0217691	def=Putative_zinc_finger,_CCHC-type;_Cold-shock_protein,_DNA-binding;_Nucleic_acid-binding,_OB-fold
Ha412T4l12566C0S1	HanXRQChr14g0439661	def=Putative_zinc_finger,_CCHC-type;_PSP,_proline-rich
Ha412T4l31364C0S1	HanXRQChr05g0136641	def=Putative_zinc_finger,_CCHC-type;_Ribonuclease_H-like_domain;_Reverse_transcriptase,_RNA-dependent_DNA_polymerase;_Squalene_cyclase;_GAG-pre-integrase_domain;_Squalene_cyclase,_C-terminal;_Squalene_cyclase,_N-terminal
Ha412T4l22279C0S2	HanXRQChr05g0136011	def=Putative_zinc_finger,_CCHC-type;_Zinc_finger,_RING/FYVE/PHD-type;_DWNN_domain
Ha412T4l37804C0S1	HanXRQChr15g0466021	def=Putative_zinc_finger,_CW-type
Ha412T4l31936C0S1	HanXRQChr05g0134521	def=Putative_zinc_finger,_DHHC-type,_palmitoyltransferase
Ha412T4l4259C0S1	HanXRQChr12g0360711	def=Putative_zinc_finger,_Dof-type
Ha412T4l14243C0S1	HanXRQChr12g0379571	def=Putative_zinc_finger,_Dof-type
Ha412T4l2663C0S1	HanXRQChr06g0165781	def=Putative_zinc_finger,_LIM-type
Ha412T4l9375C0S2	HanXRQChr09g0250901	def=Putative_zinc_finger,_MYND-type;_Ubiquitin_specific_protease,_conserved_site;_Ubiquitin_specific_protease_domain
Ha412T4l9375C0S1	HanXRQChr09g0250901	def=Putative_zinc_finger,_MYND-type;_Ubiquitin_specific_protease,_conserved_site;_Ubiquitin_specific_protease_domain
Ha412T4l15087C0S3	HanXRQChr02g0047521	def=Putative_zinc_finger,_MYND-type;_Ubiquitin_specific_protease_domain
Ha412T4l60169C0S1	HanXRQChr05g0144911	def=Putative_zinc_finger,_PHD-type;_Protein_kinase_C-like,_phorbol_ester/diacylglycerol-binding_domain;_DC1;_C1-like
Ha412T4l22558C0S1	HanXRQChr08g0219601	def=Putative_zinc_finger,_PHD-type;_SAP_domain;_Zinc_finger,_MIZ-type;_Zinc_finger,_RING/FYVE/PHD-type;_E3_SUMO-protein_ligase_SIZ1,_plant
Ha412T4l13919C0S1	HanXRQChr17g0544101	def=Putative_zinc_finger,_PHD-type;_SWIB/MDM2_domain;_GYF_domain;_Plus-3_domain;_Zinc_finger,_RING/FYVE/PHD-type
Ha412T4l14400C0S1	HanXRQChr17g0540751	def=Putative_zinc_finger,_RanBP2-type;_Nucleotide-binding_alpha-beta_plait_domain
Ha412T4l18200C0S1	HanXRQChr01g0000361	def=Putative_zinc_finger,_RING/FYVE/PHD-type
Ha412T4l30847C0S1	HanXRQChr01g0028231	def=Putative_zinc_finger,_RING/FYVE/PHD-type
Ha412T4l21870C0S2	HanXRQChr02g0050881	def=Putative_zinc_finger,_RING/FYVE/PHD-type
Ha412T4l21870C0S1	HanXRQChr02g0050881	def=Putative_zinc_finger,_RING/FYVE/PHD-type
Ha412T4l20942C0S1	HanXRQChr03g0082781	def=Putative_zinc_finger,_RING/FYVE/PHD-type
Ha412T4l9302C0S1	HanXRQChr04g0125581	def=Putative_zinc_finger,_RING/FYVE/PHD-type
Ha412T4l15741C0S4	HanXRQChr09g0250141	def=Putative_zinc_finger,_RING/FYVE/PHD-type
Ha412T4l11616C0S2	HanXRQChr09g0258361	def=Putative_zinc_finger,_RING/FYVE/PHD-type
Ha412T4l19643C0S1	HanXRQChr10g0285481	def=Putative_zinc_finger,_RING/FYVE/PHD-type
Ha412T4l774C0S1	HanXRQChr10g0306801	def=Putative_zinc_finger,_RING/FYVE/PHD-type
Ha412T4l10596C0S3	HanXRQChr13g0399721	def=Putative_zinc_finger,_RING/FYVE/PHD-type
Ha412T4l16082C0S1	HanXRQChr14g0459461	def=Putative_zinc_finger,_RING/FYVE/PHD-type
Ha412T4l3186C0S1	HanXRQChr15g0494261	def=Putative_zinc_finger,_RING/FYVE/PHD-type
Ha412T4l17701C0S1	HanXRQChr16g0508771	def=Putative_zinc_finger,_RING/FYVE/PHD-type
Ha412T4l6210C0S1	HanXRQChr16g0509101	def=Putative_zinc_finger,_RING/FYVE/PHD-type
Ha412T4l104586C0S1	HanXRQChr17g0555361	def=Putative_zinc_finger,_RING/FYVE/PHD-type
Ha412T4l20247C0S1	HanXRQChr17g0569241	def=Putative_zinc_finger,_RING/FYVE/PHD-type
Ha412T4l23148C0S1	HanXRQChr01g0002131	def=Putative_zinc_finger,_RING/FYVE/PHD-type;_Armadillo-type_fold
Ha412T4l25212C1S9	HanXRQChr05g0144841	def=Putative_zinc_finger,_RING/FYVE/PHD-type;_Armadillo-type_fold
Ha412T4l36903C0S1	HanXRQChr16g0524691	def=Putative_zinc_finger,_RING/FYVE/PHD-type;_Armadillo-type_fold
Ha412T4l20801C0S2	HanXRQChr01g0030621	def=Putative_zinc_finger,_RING/FYVE/PHD-type;_Histone-lysine_N-methyltransferase_Trr;_Jas_TPL-binding_domain
Ha412T4l19450C0S2	HanXRQChr02g0038341	def=Putative_zinc_finger,_RING-CH-type;_Zinc_finger,_RING/FYVE/PHD-type
Ha412T4l1878C1S5	HanXRQChr05g0139141	def=Putative_zinc_finger,_RING-CH-type;_Zinc_finger,_RING/FYVE/PHD-type
Ha412T4l1027C1S1	HanXRQChr04g0100771	def=Putative_zinc_finger,_TAZ-type;_SKP1/BTB/POZ_domain
Ha412T4l1027C1S2	HanXRQChr04g0100771	def=Putative_zinc_finger,_TAZ-type;_SKP1/BTB/POZ_domain
Ha412T4l9226C0S4	HanXRQChr09g0250211	def=Putative_zinc_finger_C2H2-type/integrase_DNA-binding_domain
Ha412T4l12395C0S2	HanXRQChr17g0548851	def=Putative_zinc_finger_C2H2-type/integrase_DNA-binding_domain
Ha412T4l14654C0S1	HanXRQChr07g0186931	def=Uncharacterized_conserved_protein
Ha412T4l1443C0S1	HanXRQChr07g0196761	def=Uncharacterized_conserved_protein
Ha412T4l1208C0S1	HanXRQChr10g0288691	def=Uncharacterized_conserved_protein
Ha412T4l13461C0S1	HanXRQChr10g0305331	def=Uncharacterized_conserved_protein
Ha412T4l19858C0S1	HanXRQChr13g0397671	def=Uncharacterized_conserved_protein
Ha412T4l18451C0S1	HanXRQChr14g0442031	def=Uncharacterized_conserved_protein
Ha412T4l2535C0S1	HanXRQChr14g0455741	def=Uncharacterized_conserved_protein
Ha412T4l26933C0S1	HanXRQChr14g0458151	def=Uncharacterized_conserved_protein
Ha412T4l74817C0S1	HanXRQChr02g0032901	def=Uncharacterized_protein
Ha412T4l5175C1S2	HanXRQChr02g0041521	def=Uncharacterized_protein
Ha412T4l2325C0S1	HanXRQChr02g0041521	def=Uncharacterized_protein
Ha412T4l2203C0S1	HanXRQChr02g0041521	def=Uncharacterized_protein
Ha412T4l36120C0S1	HanXRQChr02g0041521	def=Uncharacterized_protein
Ha412T4l67824C0S1	HanXRQChr09g0267731	def=Uncharacterized_protein
Ha412T4l62959C0S2	HanXRQChr12g0363851	def=Uncharacterized_protein
Ha412T4l57783C0S1	HanXRQChr12g0363851	def=Uncharacterized_protein
Ha412T4l62959C0S1	HanXRQChr12g0363851	def=Uncharacterized_protein
Ha412T4l3247C0S1	HanXRQChr11g0346751	def=Uncharacterized_protein,_conserved_in_plant_genome(s),_partly_supported_by_expression_data
Ha412T4l688C0S1	HanXRQChr13g0397041	def=Uncharacterized_protein,_conserved_in_plant_genome(s),_partly_supported_by_expression_data
Ha412T4l9819C0S1	HanXRQChr03g0060051	def=Uncharacterized_protein,_conserved_in_plant_genome(s),_supported_by_expression_data
Ha412T4l6039C0S1	HanXRQChr07g0194051	def=Uncharacterized_protein,_conserved_in_plant_genome(s),_supported_by_expression_data
Ha412T4l654C0S2	HanXRQChr09g0250721	def=Uncharacterized_protein,_conserved_in_plant_genome(s),_supported_by_expression_data
Ha412T4l90218C0S3	HanXRQChr12g0383261	def=Uncharacterized_protein,_conserved_in_plant_genome(s),_supported_by_expression_data
Ha412T4l1359C0S1	HanXRQChr17g0562511	def=Uncharacterized_protein,_conserved_in_plant_genome(s),_supported_by_expression_data
Ha412T4l29738C0S3	HanXRQChr01g0026461	def=Uncharacterized_protein,_partly_conserved_in_plant_genome(s),_supported_by_expression_data
Ha412T4l2772C0S1	HanXRQChr04g0124251	def=Uncharacterized_protein,_partly_conserved_in_plant_genome(s),_supported_by_expression_data
Ha412T4l2203C0S56	HanXRQChr13g0403581	def=Uncharacterized_protein,_partly_conserved_in_plant_genome(s),_supported_by_expression_data
Ha412T4l22534C0S3	HanXRQChr05g0138891	def=Uncharacterized_protein,_partly_supported_by_expression_data
Ha412T4l4695C0S7	HanXRQChr05g0142951	def=Uncharacterized_protein,_partly_supported_by_expression_data
Ha412T4l39700C0S1	HanXRQChr06g0179851	def=Uncharacterized_protein,_partly_supported_by_expression_data
Ha412T4l8852C0S3	HanXRQChr08g0213041	def=Uncharacterized_protein,_partly_supported_by_expression_data
Ha412T4l10697C0S2	HanXRQChr08g0228781	def=Uncharacterized_protein,_partly_supported_by_expression_data
Ha412T4l3825C0S31	HanXRQChr09g0253881	def=Uncharacterized_protein,_partly_supported_by_expression_data
Ha412T4l16292C0S4	HanXRQChr10g0283891	def=Uncharacterized_protein,_partly_supported_by_expression_data
Ha412T4l95022C0S1	HanXRQChr11g0323451	def=Uncharacterized_protein,_partly_supported_by_expression_data
Ha412T4l3466C0S1	HanXRQChr12g0382871	def=Uncharacterized_protein,_partly_supported_by_expression_data
Ha412T4l6804C0S3	HanXRQChr14g0459791	def=Uncharacterized_protein,_partly_supported_by_expression_data
Ha412T4l37285C0S1	HanXRQChr16g0528171	def=Uncharacterized_protein,_partly_supported_by_expression_data
Ha412T4l84641C0S1	HanXRQChr02g0049191	def=Uncharacterized_protein,_supported_by_expression_data
Ha412T4l20255C0S1	HanXRQChr04g0094891	def=Uncharacterized_protein,_supported_by_expression_data
Ha412T4l18022C0S7	HanXRQChr04g0095961	def=Uncharacterized_protein,_supported_by_expression_data
Ha412T4l16047C0S1	HanXRQChr07g0186851	def=Uncharacterized_protein,_supported_by_expression_data
Ha412T4l58812C0S1	HanXRQChr07g0188071	def=Uncharacterized_protein,_supported_by_expression_data
Ha412T4l5694C0S29	HanXRQChr07g0194931	def=Uncharacterized_protein,_supported_by_expression_data
Ha412T4l70C0S3	HanXRQChr08g0213281	def=Uncharacterized_protein,_supported_by_expression_data
Ha412T4l35746C0S1	HanXRQChr08g0221831	def=Uncharacterized_protein,_supported_by_expression_data
Ha412T4l3790C0S1	HanXRQChr09g0255141	def=Uncharacterized_protein,_supported_by_expression_data
Ha412T4l7452C0S5	HanXRQChr09g0255931	def=Uncharacterized_protein,_supported_by_expression_data
Ha412T4l121159C0S1	HanXRQChr09g0258251	def=Uncharacterized_protein,_supported_by_expression_data
Ha412T4l14576C0S2	HanXRQChr10g0278721	def=Uncharacterized_protein,_supported_by_expression_data
Ha412T4l9526C0S2	HanXRQChr10g0279661	def=Uncharacterized_protein,_supported_by_expression_data
Ha412T4l19977C1S2	HanXRQChr10g0281881	def=Uncharacterized_protein,_supported_by_expression_data
Ha412T4l20892C0S1	HanXRQChr11g0329501	def=Uncharacterized_protein,_supported_by_expression_data
Ha412T4l17740C0S4	HanXRQChr11g0347741	def=Uncharacterized_protein,_supported_by_expression_data
Ha412T4l30477C0S1	HanXRQChr12g0368321	def=Uncharacterized_protein,_supported_by_expression_data
Ha412T4l39736C0S1	HanXRQChr13g0396391	def=Uncharacterized_protein,_supported_by_expression_data
Ha412T4l69861C0S1	HanXRQChr14g0428951	def=Uncharacterized_protein,_supported_by_expression_data
Ha412T4l6527C0S10	HanXRQChr14g0431811	def=Uncharacterized_protein,_supported_by_expression_data
Ha412T4l29949C0S1	HanXRQChr14g0454471	def=Uncharacterized_protein,_supported_by_expression_data
Ha412T4l8023C0S5	HanXRQChr15g0469431	def=Uncharacterized_protein,_supported_by_expression_data
Ha412T4l42964C0S1	HanXRQChr15g0471961	def=Uncharacterized_protein,_supported_by_expression_data
Ha412T4l5044C0S1	HanXRQChr15g0495991	def=Uncharacterized_protein,_supported_by_expression_data
Ha412T4l6310C0S1	HanXRQChr17g0533991	def=Uncharacterized_protein,_supported_by_expression_data
Ha412T4l21327C0S1	HanXRQChr17g0539541	def=Uncharacterized_protein,_supported_by_expression_data
Ha412T4l3384C0S1	HanXRQChr17g0542331	def=Uncharacterized_protein,_supported_by_expression_data
Ha412T4l8798C0S1	HanXRQChr17g0554671	def=Uncharacterized_protein,_supported_by_expression_data
Ha412T4l2511C0S5	HanXRQChr17g0563211	def=Uncharacterized_protein,_supported_by_expression_data
Ha412T4l3115C0S1	HanXRQChr00c0702g0576881	def=Uncharacterized_protein
Ha412T4l25653C0S1	HanXRQChr03g0075791	def=Uncharacterized_protein
Ha412T4l2333C0S2	HanXRQChr03g0085831	def=Uncharacterized_protein
Ha412T4l3606C0S1	HanXRQChr04g0105321	def=Uncharacterized_protein
Ha412T4l38484C0S7	HanXRQChr05g0139751	def=Uncharacterized_protein
Ha412T4l4493C0S1	HanXRQChr06g0164941	def=Uncharacterized_protein
Ha412T4l25845C0S1	HanXRQChr07g0207071	def=Uncharacterized_protein
Ha412T4l7834C0S11	HanXRQChr08g0215091	def=Uncharacterized_protein
Ha412T4l11453C0S1	HanXRQChr08g0215211	def=Uncharacterized_protein
Ha412T4l328C0S27	HanXRQChr09g0243711	def=Uncharacterized_protein
Ha412T4l48206C0S1	HanXRQChr09g0263581	def=Uncharacterized_protein
Ha412T4l28532C0S1	HanXRQChr09g0264441	def=Uncharacterized_protein
Ha412T4l68805C0S1	HanXRQChr09g0268271	def=Uncharacterized_protein
Ha412T4l5414C1S40	HanXRQChr10g0290651	def=Uncharacterized_protein
Ha412T4l35453C0S1	HanXRQChr10g0290661	def=Uncharacterized_protein
Ha412T4l570C0S2	HanXRQChr10g0310871	def=Uncharacterized_protein
Ha412T4l3523C0S2	HanXRQChr11g0331241	def=Uncharacterized_protein
Ha412T4l2081C0S10	HanXRQChr11g0332211	def=Uncharacterized_protein
Ha412T4l13571C0S5	HanXRQChr11g0333691	def=Uncharacterized_protein
Ha412T4l46390C0S1	HanXRQChr11g0341131	def=Uncharacterized_protein
Ha412T4l15410C0S1	HanXRQChr12g0378031	def=Uncharacterized_protein
Ha412T4l44498C0S1	HanXRQChr13g0386701	def=Uncharacterized_protein
Ha412T4l6458C0S1	HanXRQChr13g0390121	def=Uncharacterized_protein
Ha412T4l19030C0S7	HanXRQChr13g0396711	def=Uncharacterized_protein
Ha412T4l11143C0S1	HanXRQChr13g0410781	def=Uncharacterized_protein
Ha412T4l1601C0S7	HanXRQChr13g0421841	def=Uncharacterized_protein
Ha412T4l1492C1S1	HanXRQChr14g0457251	def=Uncharacterized_protein
Ha412T4l19977C1S1	HanXRQChr16g0497721	def=Uncharacterized_protein
Ha412T4l21598C0S1	HanXRQChr16g0517621	def=Uncharacterized_protein
Ha412T4l897C1S42	HanXRQChr16g0519891	def=Uncharacterized_protein
Ha412T4l3042C0S1	HanXRQChr16g0530891	def=Uncharacterized_protein
Ha412T4l23016C0S1	HanXRQChr17g0543681	def=Uncharacterized_protein
Ha412T4l4801C2S17	HanXRQChr17g0544561	def=Uncharacterized_protein
Ha412T4l94C0S1	HanXRQChr17g0547911	def=Uncharacterized_protein
Ha412T4l100388C0S1	xxx	xxx
Ha412T4l100644C0S1	xxx	xxx
Ha412T4l101320C0S1	xxx	xxx
Ha412T4l102862C0S1	xxx	xxx
Ha412T4l103325C0S1	xxx	xxx
Ha412T4l103713C0S1	xxx	xxx
Ha412T4l103823C0S1	xxx	xxx
Ha412T4l104462C0S1	xxx	xxx
Ha412T4l105524C0S1	xxx	xxx
Ha412T4l106512C0S1	xxx	xxx
Ha412T4l106942C0S1	xxx	xxx
Ha412T4l107205C0S1	xxx	xxx
Ha412T4l107455C0S1	xxx	xxx
Ha412T4l111488C0S1	xxx	xxx
Ha412T4l111717C0S1	xxx	xxx
Ha412T4l111842C0S1	xxx	xxx
Ha412T4l113079C0S1	xxx	xxx
Ha412T4l115260C0S1	xxx	xxx
Ha412T4l116766C0S1	xxx	xxx
Ha412T4l117416C0S1	xxx	xxx
Ha412T4l117664C0S1	xxx	xxx
Ha412T4l119451C0S1	xxx	xxx
Ha412T4l120822C0S1	xxx	xxx
Ha412T4l120955C0S1	xxx	xxx
Ha412T4l123270C0S1	xxx	xxx
Ha412T4l123607C0S1	xxx	xxx
Ha412T4l126367C0S1	xxx	xxx
Ha412T4l127639C0S1	xxx	xxx
Ha412T4l12798C0S1	xxx	xxx
Ha412T4l129581C0S1	xxx	xxx
Ha412T4l129831C0S1	xxx	xxx
Ha412T4l131007C0S1	xxx	xxx
Ha412T4l132930C0S1	xxx	xxx
Ha412T4l134816C0S1	xxx	xxx
Ha412T4l134997C0S1	xxx	xxx
Ha412T4l135029C0S1	xxx	xxx
Ha412T4l135601C0S1	xxx	xxx
Ha412T4l135864C0S1	xxx	xxx
Ha412T4l136336C0S1	xxx	xxx
Ha412T4l14075C0S1	xxx	xxx
Ha412T4l14390C0S1	xxx	xxx
Ha412T4l1511C0S1	xxx	xxx
Ha412T4l15158C0S1	xxx	xxx
Ha412T4l15585C0S1	xxx	xxx
Ha412T4l15893C0S1	xxx	xxx
Ha412T4l17368C0S1	xxx	xxx
Ha412T4l17929C0S1	xxx	xxx
Ha412T4l18049C0S1	xxx	xxx
Ha412T4l18660C1S1	xxx	xxx
Ha412T4l19680C0S1	xxx	xxx
Ha412T4l20364C0S1	xxx	xxx
Ha412T4l20430C0S1	xxx	xxx
Ha412T4l21835C0S1	xxx	xxx
Ha412T4l22481C0S1	xxx	xxx
Ha412T4l22660C0S1	xxx	xxx
[truncated: 124 more rows]
